# Supplementary material for: A three‐tiered integrative analysis of transcriptional data reveals the shared pathways related to heart failure from different aetiologies
Source: J Cell Mol Med. 2020 Jul 8;24(16):9085–96. doi: 10.1111/jcmm.15544 (PMC7417717; doi:10.1111/jcmm.15544)
Supplement: Supplementary file 2 — Table S1 [file JCMM-24-9085-s002.xlsx]

## Sheet: Supplemental table S1
Supplemental table S1. Detail information of 505 samples used in this work
Series	Sample	Treatment	Tissue	Platform
GSE21610	GSM545657	Control	Myocard	GPL570 (54K) Affymetrix
GSE21610	GSM545658	Control	Myocard	GPL570 (54K) Affymetrix
GSE21610	GSM545659	Control	Myocard	GPL570 (54K) Affymetrix
GSE21610	GSM545660	Control	Myocard	GPL570 (54K) Affymetrix
GSE21610	GSM545661	Control	Myocard	GPL570 (54K) Affymetrix
GSE21610	GSM545662	Control	Myocard	GPL570 (54K) Affymetrix
GSE21610	GSM545663	Control	Myocard	GPL570 (54K) Affymetrix
GSE21610	GSM545664	Control	Myocard	GPL570 (54K) Affymetrix
GSE21610	GSM545665	Dilated cardiomyopathy	Myocard	GPL570 (54K) Affymetrix
GSE21610	GSM545666	Dilated cardiomyopathy	Myocard	GPL570 (54K) Affymetrix
GSE21610	GSM545667	Dilated cardiomyopathy	Myocard	GPL570 (54K) Affymetrix
GSE21610	GSM545668	Dilated cardiomyopathy	Myocard	GPL570 (54K) Affymetrix
GSE21610	GSM545669	Dilated cardiomyopathy	Myocard	GPL570 (54K) Affymetrix
GSE21610	GSM545670	Ischemic cardiomyopathy	Myocard	GPL570 (54K) Affymetrix
GSE21610	GSM545671	Dilated cardiomyopathy	Myocard	GPL570 (54K) Affymetrix
GSE21610	GSM545672	Ischemic cardiomyopathy	Myocard	GPL570 (54K) Affymetrix
GSE21610	GSM545673	Dilated cardiomyopathy	Myocard	GPL570 (54K) Affymetrix
GSE21610	GSM545674	Dilated cardiomyopathy	Myocard	GPL570 (54K) Affymetrix
GSE21610	GSM545675	Ischemic cardiomyopathy	Myocard	GPL570 (54K) Affymetrix
GSE21610	GSM545676	Ischemic cardiomyopathy	Myocard	GPL570 (54K) Affymetrix
GSE21610	GSM545677	Dilated cardiomyopathy	Myocard	GPL570 (54K) Affymetrix
GSE21610	GSM545678	Dilated cardiomyopathy	Myocard	GPL570 (54K) Affymetrix
GSE21610	GSM545679	Ischemic cardiomyopathy	Myocard	GPL570 (54K) Affymetrix
GSE21610	GSM545680	Ischemic cardiomyopathy	Myocard	GPL570 (54K) Affymetrix
GSE21610	GSM545681	Dilated cardiomyopathy	Myocard	GPL570 (54K) Affymetrix
GSE21610	GSM545682	Dilated cardiomyopathy	Myocard	GPL570 (54K) Affymetrix
GSE21610	GSM545683	Dilated cardiomyopathy	Myocard	GPL570 (54K) Affymetrix
GSE21610	GSM545684	Dilated cardiomyopathy	Myocard	GPL570 (54K) Affymetrix
GSE21610	GSM545685	Dilated cardiomyopathy	Myocard	GPL570 (54K) Affymetrix
GSE21610	GSM545686	Dilated cardiomyopathy	Myocard	GPL570 (54K) Affymetrix
GSE21610	GSM545687	Ischemic cardiomyopathy	Myocard	GPL570 (54K) Affymetrix
GSE21610	GSM545688	Dilated cardiomyopathy	Myocard	GPL570 (54K) Affymetrix
GSE21610	GSM545689	Dilated cardiomyopathy	Myocard	GPL570 (54K) Affymetrix
GSE21610	GSM545690	Dilated cardiomyopathy	Myocard	GPL570 (54K) Affymetrix
GSE21610	GSM545691	Ischemic cardiomyopathy	Myocard	GPL570 (54K) Affymetrix
GSE21610	GSM545692	Dilated cardiomyopathy	Myocard	GPL570 (54K) Affymetrix
GSE21610	GSM545693	Dilated cardiomyopathy	Myocard	GPL570 (54K) Affymetrix
GSE21610	GSM545694	Ischemic cardiomyopathy	Myocard	GPL570 (54K) Affymetrix
GSE26887	GSM662158	Control	Left ventricle	GPL6244 (33K) Affymetrix
GSE26887	GSM662159	Control	Left ventricle	GPL6244 (33K) Affymetrix
GSE26887	GSM662160	Control	Left ventricle	GPL6244 (33K) Affymetrix
GSE26887	GSM662161	Control	Left ventricle	GPL6244 (33K) Affymetrix
GSE26887	GSM662162	Control	Left ventricle	GPL6244 (33K) Affymetrix
GSE26887	GSM662163	Diabetic heart failure	Left ventricle	GPL6244 (33K) Affymetrix
GSE26887	GSM662164	Diabetic heart failure	Left ventricle	GPL6244 (33K) Affymetrix
GSE26887	GSM662165	Diabetic heart failure	Left ventricle	GPL6244 (33K) Affymetrix
GSE26887	GSM662166	Diabetic heart failure	Left ventricle	GPL6244 (33K) Affymetrix
GSE26887	GSM662167	Diabetic heart failure	Left ventricle	GPL6244 (33K) Affymetrix
GSE26887	GSM662168	Diabetic heart failure	Left ventricle	GPL6244 (33K) Affymetrix
GSE26887	GSM662169	Diabetic heart failure	Left ventricle	GPL6244 (33K) Affymetrix
GSE26887	GSM662170	Nondiabetic heart failure	Left ventricle	GPL6244 (33K) Affymetrix
GSE26887	GSM662171	Nondiabetic heart failure	Left ventricle	GPL6244 (33K) Affymetrix
GSE26887	GSM662172	Nondiabetic heart failure	Left ventricle	GPL6244 (33K) Affymetrix
GSE26887	GSM662173	Nondiabetic heart failure	Left ventricle	GPL6244 (33K) Affymetrix
GSE26887	GSM662174	Nondiabetic heart failure	Left ventricle	GPL6244 (33K) Affymetrix
GSE26887	GSM662175	Nondiabetic heart failure	Left ventricle	GPL6244 (33K) Affymetrix
GSE26887	GSM662176	Nondiabetic heart failure	Left ventricle	GPL6244 (33K) Affymetrix
GSE26887	GSM662177	Nondiabetic heart failure	Left ventricle	GPL6244 (33K) Affymetrix
GSE26887	GSM662178	Nondiabetic heart failure	Left ventricle	GPL6244 (33K) Affymetrix
GSE26887	GSM662179	Nondiabetic heart failure	Left ventricle	GPL6244 (33K) Affymetrix
GSE26887	GSM662180	Nondiabetic heart failure	Left ventricle	GPL6244 (33K) Affymetrix
GSE26887	GSM662181	Nondiabetic heart failure	Left ventricle	GPL6244 (33K) Affymetrix
GSE16499	GSM414642	Control	Left ventricle	GPL5175 (316K) Affymetrix
GSE16499	GSM414643	Control	Left ventricle	GPL5175 (316K) Affymetrix
GSE16499	GSM414644	Control	Left ventricle	GPL5175 (316K) Affymetrix
GSE16499	GSM414645	Control	Left ventricle	GPL5175 (316K) Affymetrix
GSE16499	GSM414646	Control	Left ventricle	GPL5175 (316K) Affymetrix
GSE16499	GSM414647	Control	Left ventricle	GPL5175 (316K) Affymetrix
GSE16499	GSM414648	Control	Left ventricle	GPL5175 (316K) Affymetrix
GSE16499	GSM414649	Control	Left ventricle	GPL5175 (316K) Affymetrix
GSE16499	GSM414650	Control	Left ventricle	GPL5175 (316K) Affymetrix
GSE16499	GSM414651	Control	Left ventricle	GPL5175 (316K) Affymetrix
GSE16499	GSM414652	Control	Left ventricle	GPL5175 (316K) Affymetrix
GSE16499	GSM414653	Control	Left ventricle	GPL5175 (316K) Affymetrix
GSE16499	GSM414654	Control	Left ventricle	GPL5175 (316K) Affymetrix
GSE16499	GSM414655	Control	Left ventricle	GPL5175 (316K) Affymetrix
GSE16499	GSM414656	Control	Left ventricle	GPL5175 (316K) Affymetrix
GSE16499	GSM414657	Ischemic cardiomyopathy	Left ventricle	GPL5175 (316K) Affymetrix
GSE16499	GSM414658	Ischemic cardiomyopathy	Left ventricle	GPL5175 (316K) Affymetrix
GSE16499	GSM414659	Ischemic cardiomyopathy	Left ventricle	GPL5175 (316K) Affymetrix
GSE16499	GSM414660	Ischemic cardiomyopathy	Left ventricle	GPL5175 (316K) Affymetrix
GSE16499	GSM414661	Ischemic cardiomyopathy	Left ventricle	GPL5175 (316K) Affymetrix
GSE16499	GSM414662	Ischemic cardiomyopathy	Left ventricle	GPL5175 (316K) Affymetrix
GSE16499	GSM414663	Ischemic cardiomyopathy	Left ventricle	GPL5175 (316K) Affymetrix
GSE16499	GSM414664	Ischemic cardiomyopathy	Left ventricle	GPL5175 (316K) Affymetrix
GSE16499	GSM414665	Ischemic cardiomyopathy	Left ventricle	GPL5175 (316K) Affymetrix
GSE16499	GSM414666	Ischemic cardiomyopathy	Left ventricle	GPL5175 (316K) Affymetrix
GSE16499	GSM414667	Ischemic cardiomyopathy	Left ventricle	GPL5175 (316K) Affymetrix
GSE16499	GSM414668	Ischemic cardiomyopathy	Left ventricle	GPL5175 (316K) Affymetrix
GSE16499	GSM414669	Ischemic cardiomyopathy	Left ventricle	GPL5175 (316K) Affymetrix
GSE16499	GSM414670	Ischemic cardiomyopathy	Left ventricle	GPL5175 (316K) Affymetrix
GSE16499	GSM414671	Ischemic cardiomyopathy	Left ventricle	GPL5175 (316K) Affymetrix
GSE3585	GSM82381	Control	Left ventricle	GPL96 (22K) Affymetrix
GSE3585	GSM82382	Control	Left ventricle	GPL96 (22K) Affymetrix
GSE3585	GSM82383	Control	Left ventricle	GPL96 (22K) Affymetrix
GSE3585	GSM82384	Control	Left ventricle	GPL96 (22K) Affymetrix
GSE3585	GSM82385	Control	Left ventricle	GPL96 (22K) Affymetrix
GSE3585	GSM82386	Dilated cardiomyopathy	Left ventricle	GPL96 (22K) Affymetrix
GSE3585	GSM82387	Dilated cardiomyopathy	Left ventricle	GPL96 (22K) Affymetrix
GSE3585	GSM82388	Dilated cardiomyopathy	Left ventricle	GPL96 (22K) Affymetrix
GSE3585	GSM82389	Dilated cardiomyopathy	Left ventricle	GPL96 (22K) Affymetrix
GSE3585	GSM82390	Dilated cardiomyopathy	Left ventricle	GPL96 (22K) Affymetrix
GSE3585	GSM82391	Dilated cardiomyopathy	Left ventricle	GPL96 (22K) Affymetrix
GSE3585	GSM82392	Dilated cardiomyopathy	Left ventricle	GPL96 (22K) Affymetrix
GSE76701	GSM2035924	Control	Left ventricle	GPL570 (54K) Affymetrix
GSE76701	GSM2035925	Control	Left ventricle	GPL570 (54K) Affymetrix
GSE76701	GSM2035926	Control	Left ventricle	GPL570 (54K) Affymetrix
GSE76701	GSM2035927	Control	Left ventricle	GPL570 (54K) Affymetrix
GSE76701	GSM2035928	Ischemic cardiomyopathy	Left ventricle	GPL570 (54K) Affymetrix
GSE76701	GSM2035929	Ischemic cardiomyopathy	Left ventricle	GPL570 (54K) Affymetrix
GSE76701	GSM2035930	Ischemic cardiomyopathy	Left ventricle	GPL570 (54K) Affymetrix
GSE76701	GSM2035931	Ischemic cardiomyopathy	Left ventricle	GPL570 (54K) Affymetrix
GSE42955	GSM1053914	Ischemic cardiomyopathy	Left ventricle	GPL6244 (33K) Affymetrix
GSE42955	GSM1053915	Dilated cardiomyopathy	Left ventricle	GPL6244 (33K) Affymetrix
GSE42955	GSM1053916	Ischemic cardiomyopathy	Left ventricle	GPL6244 (33K) Affymetrix
GSE42955	GSM1053917	Dilated cardiomyopathy	Left ventricle	GPL6244 (33K) Affymetrix
GSE42955	GSM1053918	Dilated cardiomyopathy	Left ventricle	GPL6244 (33K) Affymetrix
GSE42955	GSM1053919	Dilated cardiomyopathy	Left ventricle	GPL6244 (33K) Affymetrix
GSE42955	GSM1053920	Ischemic cardiomyopathy	Left ventricle	GPL6244 (33K) Affymetrix
GSE42955	GSM1053921	Ischemic cardiomyopathy	Left ventricle	GPL6244 (33K) Affymetrix
GSE42955	GSM1053922	Control	Left ventricle	GPL6244 (33K) Affymetrix
GSE42955	GSM1053923	Ischemic cardiomyopathy	Left ventricle	GPL6244 (33K) Affymetrix
GSE42955	GSM1053924	Dilated cardiomyopathy	Left ventricle	GPL6244 (33K) Affymetrix
GSE42955	GSM1053925	Dilated cardiomyopathy	Left ventricle	GPL6244 (33K) Affymetrix
GSE42955	GSM1053926	Dilated cardiomyopathy	Left ventricle	GPL6244 (33K) Affymetrix
GSE42955	GSM1053927	Ischemic cardiomyopathy	Left ventricle	GPL6244 (33K) Affymetrix
GSE42955	GSM1053928	Ischemic cardiomyopathy	Left ventricle	GPL6244 (33K) Affymetrix
GSE42955	GSM1053929	Control	Left ventricle	GPL6244 (33K) Affymetrix
GSE42955	GSM1053930	Ischemic cardiomyopathy	Left ventricle	GPL6244 (33K) Affymetrix
GSE42955	GSM1053931	Ischemic cardiomyopathy	Left ventricle	GPL6244 (33K) Affymetrix
GSE42955	GSM1053932	Ischemic cardiomyopathy	Left ventricle	GPL6244 (33K) Affymetrix
GSE42955	GSM1053933	Dilated cardiomyopathy	Left ventricle	GPL6244 (33K) Affymetrix
GSE42955	GSM1053934	Ischemic cardiomyopathy	Left ventricle	GPL6244 (33K) Affymetrix
GSE42955	GSM1053935	Dilated cardiomyopathy	Left ventricle	GPL6244 (33K) Affymetrix
GSE42955	GSM1053936	Ischemic cardiomyopathy	Left ventricle	GPL6244 (33K) Affymetrix
GSE42955	GSM1053937	Dilated cardiomyopathy	Left ventricle	GPL6244 (33K) Affymetrix
GSE42955	GSM1053938	Dilated cardiomyopathy	Left ventricle	GPL6244 (33K) Affymetrix
GSE42955	GSM1053939	Control	Left ventricle	GPL6244 (33K) Affymetrix
GSE42955	GSM1053940	Control	Left ventricle	GPL6244 (33K) Affymetrix
GSE42955	GSM1053941	Dilated cardiomyopathy	Left ventricle	GPL6244 (33K) Affymetrix
GSE42955	GSM1053942	Control	Left ventricle	GPL6244 (33K) Affymetrix
GSE29819	GSM738990	Arrhythmogenic right ventricular cardiomyopathy	Right ventricle	GPL570 (54K) Affymetrix
GSE29819	GSM738991	Arrhythmogenic right ventricular cardiomyopathy	Left ventricle	GPL570 (54K) Affymetrix
GSE29819	GSM738992	Arrhythmogenic right ventricular cardiomyopathy	Right ventricle	GPL570 (54K) Affymetrix
GSE29819	GSM738993	Arrhythmogenic right ventricular cardiomyopathy	Left ventricle	GPL570 (54K) Affymetrix
GSE29819	GSM738994	Arrhythmogenic right ventricular cardiomyopathy	Right ventricle	GPL570 (54K) Affymetrix
GSE29819	GSM738995	Arrhythmogenic right ventricular cardiomyopathy	Left ventricle	GPL570 (54K) Affymetrix
GSE29819	GSM738996	Arrhythmogenic right ventricular cardiomyopathy	Right ventricle	GPL570 (54K) Affymetrix
GSE29819	GSM738997	Arrhythmogenic right ventricular cardiomyopathy	Left ventricle	GPL570 (54K) Affymetrix
GSE29819	GSM738998	Arrhythmogenic right ventricular cardiomyopathy	Right ventricle	GPL570 (54K) Affymetrix
GSE29819	GSM738999	Arrhythmogenic right ventricular cardiomyopathy	Left ventricle	GPL570 (54K) Affymetrix
GSE29819	GSM739000	Arrhythmogenic right ventricular cardiomyopathy	Right ventricle	GPL570 (54K) Affymetrix
GSE29819	GSM739001	Arrhythmogenic right ventricular cardiomyopathy	Left ventricle	GPL570 (54K) Affymetrix
GSE29819	GSM739002	Dilated cardiomyopathy	Right ventricle	GPL570 (54K) Affymetrix
GSE29819	GSM739003	Dilated cardiomyopathy	Left ventricle	GPL570 (54K) Affymetrix
GSE29819	GSM739004	Dilated cardiomyopathy	Right ventricle	GPL570 (54K) Affymetrix
GSE29819	GSM739005	Dilated cardiomyopathy	Left ventricle	GPL570 (54K) Affymetrix
GSE29819	GSM739006	Dilated cardiomyopathy	Right ventricle	GPL570 (54K) Affymetrix
GSE29819	GSM739007	Dilated cardiomyopathy	Left ventricle	GPL570 (54K) Affymetrix
GSE29819	GSM739008	Dilated cardiomyopathy	Right ventricle	GPL570 (54K) Affymetrix
GSE29819	GSM739009	Dilated cardiomyopathy	Left ventricle	GPL570 (54K) Affymetrix
GSE29819	GSM739010	Dilated cardiomyopathy	Right ventricle	GPL570 (54K) Affymetrix
GSE29819	GSM739011	Dilated cardiomyopathy	Left ventricle	GPL570 (54K) Affymetrix
GSE29819	GSM739012	Dilated cardiomyopathy	Right ventricle	GPL570 (54K) Affymetrix
GSE29819	GSM739013	Dilated cardiomyopathy	Left ventricle	GPL570 (54K) Affymetrix
GSE29819	GSM739014	Dilated cardiomyopathy	Right ventricle	GPL570 (54K) Affymetrix
GSE29819	GSM739015	Dilated cardiomyopathy	Left ventricle	GPL570 (54K) Affymetrix
GSE29819	GSM739016	Control	Right ventricle	GPL570 (54K) Affymetrix
GSE29819	GSM739017	Control	Left ventricle	GPL570 (54K) Affymetrix
GSE29819	GSM739018	Control	Right ventricle	GPL570 (54K) Affymetrix
GSE29819	GSM739019	Control	Left ventricle	GPL570 (54K) Affymetrix
GSE29819	GSM739020	Control	Right ventricle	GPL570 (54K) Affymetrix
GSE29819	GSM739021	Control	Left ventricle	GPL570 (54K) Affymetrix
GSE29819	GSM739022	Control	Right ventricle	GPL570 (54K) Affymetrix
GSE29819	GSM739023	Control	Left ventricle	GPL570 (54K) Affymetrix
GSE29819	GSM739024	Control	Right ventricle	GPL570 (54K) Affymetrix
GSE29819	GSM739025	Control	Left ventricle	GPL570 (54K) Affymetrix
GSE29819	GSM739026	Control	Right ventricle	GPL570 (54K) Affymetrix
GSE29819	GSM739027	Control	Left ventricle	GPL570 (54K) Affymetrix
GSE1869	GSM33108	Control	Heart	GPL96 (22K) Affymetrix
GSE1869	GSM33109	Control	Heart	GPL96 (22K) Affymetrix
GSE1869	GSM33110	Control	Heart	GPL96 (22K) Affymetrix
GSE1869	GSM33111	Control	Heart	GPL96 (22K) Affymetrix
GSE1869	GSM33112	Control	Heart	GPL96 (22K) Affymetrix
GSE1869	GSM33113	Control	Heart	GPL96 (22K) Affymetrix
GSE1869	GSM33092	Ischemic cardiomyopathy	Heart	GPL96 (22K) Affymetrix
GSE1869	GSM33094	Ischemic cardiomyopathy	Heart	GPL96 (22K) Affymetrix
GSE1869	GSM33096	Ischemic cardiomyopathy	Heart	GPL96 (22K) Affymetrix
GSE1869	GSM33114	Ischemic cardiomyopathy	Heart	GPL96 (22K) Affymetrix
GSE1869	GSM33116	Ischemic cardiomyopathy	Heart	GPL96 (22K) Affymetrix
GSE1869	GSM33117	Ischemic cardiomyopathy	Heart	GPL96 (22K) Affymetrix
GSE1869	GSM33118	Ischemic cardiomyopathy	Heart	GPL96 (22K) Affymetrix
GSE1869	GSM33119	Ischemic cardiomyopathy	Heart	GPL96 (22K) Affymetrix
GSE1869	GSM33120	Ischemic cardiomyopathy	Heart	GPL96 (22K) Affymetrix
GSE1869	GSM33121	Ischemic cardiomyopathy	Heart	GPL96 (22K) Affymetrix
GSE1869	GSM33069	Non-ischemic cardiomyopathy	Heart	GPL96 (22K) Affymetrix
GSE1869	GSM33087	Non-ischemic cardiomyopathy	Heart	GPL96 (22K) Affymetrix
GSE1869	GSM33088	Non-ischemic cardiomyopathy	Heart	GPL96 (22K) Affymetrix
GSE1869	GSM33089	Non-ischemic cardiomyopathy	Heart	GPL96 (22K) Affymetrix
GSE1869	GSM33090	Non-ischemic cardiomyopathy	Heart	GPL96 (22K) Affymetrix
GSE1869	GSM33091	Non-ischemic cardiomyopathy	Heart	GPL96 (22K) Affymetrix
GSE1869	GSM33093	Non-ischemic cardiomyopathy	Heart	GPL96 (22K) Affymetrix
GSE1869	GSM33095	Non-ischemic cardiomyopathy	Heart	GPL96 (22K) Affymetrix
GSE1869	GSM33097	Non-ischemic cardiomyopathy	Heart	GPL96 (22K) Affymetrix
GSE1869	GSM33098	Non-ischemic cardiomyopathy	Heart	GPL96 (22K) Affymetrix
GSE1869	GSM33099	Non-ischemic cardiomyopathy	Heart	GPL96 (22K) Affymetrix
GSE1869	GSM33100	Non-ischemic cardiomyopathy	Heart	GPL96 (22K) Affymetrix
GSE1869	GSM33101	Non-ischemic cardiomyopathy	Heart	GPL96 (22K) Affymetrix
GSE1869	GSM33102	Non-ischemic cardiomyopathy	Heart	GPL96 (22K) Affymetrix
GSE1869	GSM33103	Non-ischemic cardiomyopathy	Heart	GPL96 (22K) Affymetrix
GSE1869	GSM33104	Non-ischemic cardiomyopathy	Heart	GPL96 (22K) Affymetrix
GSE1869	GSM33105	Non-ischemic cardiomyopathy	Heart	GPL96 (22K) Affymetrix
GSE1869	GSM33106	Non-ischemic cardiomyopathy	Heart	GPL96 (22K) Affymetrix
GSE1869	GSM33107	Non-ischemic cardiomyopathy	Heart	GPL96 (22K) Affymetrix
GSE1869	GSM33115	Non-ischemic cardiomyopathy	Heart	GPL96 (22K) Affymetrix
GSE1869	GSM33122	Non-ischemic cardiomyopathy	Heart	GPL96 (22K) Affymetrix
GSE5406	GSM123551	Control	heart	GPL96 (22K) Affymetrix
GSE5406	GSM123705	Control	heart	GPL96 (22K) Affymetrix
GSE5406	GSM123644	Control	heart	GPL96 (22K) Affymetrix
GSE5406	GSM123709	Control	heart	GPL96 (22K) Affymetrix
GSE5406	GSM123641	Control	heart	GPL96 (22K) Affymetrix
GSE5406	GSM123536	Control	heart	GPL96 (22K) Affymetrix
GSE5406	GSM123640	Control	heart	GPL96 (22K) Affymetrix
GSE5406	GSM123727	Control	heart	GPL96 (22K) Affymetrix
GSE5406	GSM123647	Control	heart	GPL96 (22K) Affymetrix
GSE5406	GSM123646	Control	heart	GPL96 (22K) Affymetrix
GSE5406	GSM123575	Control	heart	GPL96 (22K) Affymetrix
GSE5406	GSM123643	Control	heart	GPL96 (22K) Affymetrix
GSE5406	GSM123649	Control	heart	GPL96 (22K) Affymetrix
GSE5406	GSM123582	Control	heart	GPL96 (22K) Affymetrix
GSE5406	GSM123639	Control	heart	GPL96 (22K) Affymetrix
GSE5406	GSM123645	Control	heart	GPL96 (22K) Affymetrix
GSE5406	GSM123680	Ischemic cardiomyopathy	heart	GPL96 (22K) Affymetrix
GSE5406	GSM123673	Ischemic cardiomyopathy	heart	GPL96 (22K) Affymetrix
GSE5406	GSM123585	Ischemic cardiomyopathy	heart	GPL96 (22K) Affymetrix
GSE5406	GSM123600	Ischemic cardiomyopathy	heart	GPL96 (22K) Affymetrix
GSE5406	GSM123650	Idiopathic dilated cardiomyopathy	heart	GPL96 (22K) Affymetrix
GSE5406	GSM123726	Ischemic cardiomyopathy	heart	GPL96 (22K) Affymetrix
GSE5406	GSM123559	Idiopathic dilated cardiomyopathy	heart	GPL96 (22K) Affymetrix
GSE5406	GSM123704	Idiopathic dilated cardiomyopathy	heart	GPL96 (22K) Affymetrix
GSE5406	GSM123659	Ischemic cardiomyopathy	heart	GPL96 (22K) Affymetrix
GSE5406	GSM123534	Ischemic cardiomyopathy	heart	GPL96 (22K) Affymetrix
GSE5406	GSM123595	Ischemic cardiomyopathy	heart	GPL96 (22K) Affymetrix
GSE5406	GSM123654	Idiopathic dilated cardiomyopathy	heart	GPL96 (22K) Affymetrix
GSE5406	GSM123625	Ischemic cardiomyopathy	heart	GPL96 (22K) Affymetrix
GSE5406	GSM123529	Ischemic cardiomyopathy	heart	GPL96 (22K) Affymetrix
GSE5406	GSM123580	Ischemic cardiomyopathy	heart	GPL96 (22K) Affymetrix
GSE5406	GSM123631	Idiopathic dilated cardiomyopathy	heart	GPL96 (22K) Affymetrix
GSE5406	GSM123690	Ischemic cardiomyopathy	heart	GPL96 (22K) Affymetrix
GSE5406	GSM123725	Idiopathic dilated cardiomyopathy	heart	GPL96 (22K) Affymetrix
GSE5406	GSM123691	Ischemic cardiomyopathy	heart	GPL96 (22K) Affymetrix
GSE5406	GSM123621	Ischemic cardiomyopathy	heart	GPL96 (22K) Affymetrix
GSE5406	GSM123671	Ischemic cardiomyopathy	heart	GPL96 (22K) Affymetrix
GSE5406	GSM123724	Idiopathic dilated cardiomyopathy	heart	GPL96 (22K) Affymetrix
GSE5406	GSM123577	Ischemic cardiomyopathy	heart	GPL96 (22K) Affymetrix
GSE5406	GSM123623	Ischemic cardiomyopathy	heart	GPL96 (22K) Affymetrix
GSE5406	GSM123620	Idiopathic dilated cardiomyopathy	heart	GPL96 (22K) Affymetrix
GSE5406	GSM123518	Ischemic cardiomyopathy	heart	GPL96 (22K) Affymetrix
GSE5406	GSM123592	Idiopathic dilated cardiomyopathy	heart	GPL96 (22K) Affymetrix
GSE5406	GSM123703	Ischemic cardiomyopathy	heart	GPL96 (22K) Affymetrix
GSE5406	GSM123522	Idiopathic dilated cardiomyopathy	heart	GPL96 (22K) Affymetrix
GSE5406	GSM123609	Ischemic cardiomyopathy	heart	GPL96 (22K) Affymetrix
GSE5406	GSM123573	Ischemic cardiomyopathy	heart	GPL96 (22K) Affymetrix
GSE5406	GSM123610	Idiopathic dilated cardiomyopathy	heart	GPL96 (22K) Affymetrix
GSE5406	GSM123655	Ischemic cardiomyopathy	heart	GPL96 (22K) Affymetrix
GSE5406	GSM123638	Ischemic cardiomyopathy	heart	GPL96 (22K) Affymetrix
GSE5406	GSM123721	Idiopathic dilated cardiomyopathy	heart	GPL96 (22K) Affymetrix
GSE5406	GSM123526	Ischemic cardiomyopathy	heart	GPL96 (22K) Affymetrix
GSE5406	GSM123658	Idiopathic dilated cardiomyopathy	heart	GPL96 (22K) Affymetrix
GSE5406	GSM123616	Idiopathic dilated cardiomyopathy	heart	GPL96 (22K) Affymetrix
GSE5406	GSM123607	Ischemic cardiomyopathy	heart	GPL96 (22K) Affymetrix
GSE5406	GSM123563	Idiopathic dilated cardiomyopathy	heart	GPL96 (22K) Affymetrix
GSE5406	GSM123718	Idiopathic dilated cardiomyopathy	heart	GPL96 (22K) Affymetrix
GSE5406	GSM123597	Idiopathic dilated cardiomyopathy	heart	GPL96 (22K) Affymetrix
GSE5406	GSM123548	Ischemic cardiomyopathy	heart	GPL96 (22K) Affymetrix
GSE5406	GSM123660	Ischemic cardiomyopathy	heart	GPL96 (22K) Affymetrix
GSE5406	GSM123695	Ischemic cardiomyopathy	heart	GPL96 (22K) Affymetrix
GSE5406	GSM123594	Ischemic cardiomyopathy	heart	GPL96 (22K) Affymetrix
GSE5406	GSM123708	Ischemic cardiomyopathy	heart	GPL96 (22K) Affymetrix
GSE5406	GSM123683	Idiopathic dilated cardiomyopathy	heart	GPL96 (22K) Affymetrix
GSE5406	GSM123583	Ischemic cardiomyopathy	heart	GPL96 (22K) Affymetrix
GSE5406	GSM123699	Ischemic cardiomyopathy	heart	GPL96 (22K) Affymetrix
GSE5406	GSM123579	Ischemic cardiomyopathy	heart	GPL96 (22K) Affymetrix
GSE5406	GSM123652	Idiopathic dilated cardiomyopathy	heart	GPL96 (22K) Affymetrix
GSE5406	GSM123635	Idiopathic dilated cardiomyopathy	heart	GPL96 (22K) Affymetrix
GSE5406	GSM123561	Ischemic cardiomyopathy	heart	GPL96 (22K) Affymetrix
GSE5406	GSM123656	Ischemic cardiomyopathy	heart	GPL96 (22K) Affymetrix
GSE5406	GSM123598	Ischemic cardiomyopathy	heart	GPL96 (22K) Affymetrix
GSE5406	GSM123657	Idiopathic dilated cardiomyopathy	heart	GPL96 (22K) Affymetrix
GSE5406	GSM123722	Ischemic cardiomyopathy	heart	GPL96 (22K) Affymetrix
GSE5406	GSM123603	Idiopathic dilated cardiomyopathy	heart	GPL96 (22K) Affymetrix
GSE5406	GSM123698	Ischemic cardiomyopathy	heart	GPL96 (22K) Affymetrix
GSE5406	GSM123599	Ischemic cardiomyopathy	heart	GPL96 (22K) Affymetrix
GSE5406	GSM123568	Idiopathic dilated cardiomyopathy	heart	GPL96 (22K) Affymetrix
GSE5406	GSM123651	Idiopathic dilated cardiomyopathy	heart	GPL96 (22K) Affymetrix
GSE5406	GSM123676	Ischemic cardiomyopathy	heart	GPL96 (22K) Affymetrix
GSE5406	GSM123636	Idiopathic dilated cardiomyopathy	heart	GPL96 (22K) Affymetrix
GSE5406	GSM123547	Idiopathic dilated cardiomyopathy	heart	GPL96 (22K) Affymetrix
GSE5406	GSM123664	Ischemic cardiomyopathy	heart	GPL96 (22K) Affymetrix
GSE5406	GSM123626	Ischemic cardiomyopathy	heart	GPL96 (22K) Affymetrix
GSE5406	GSM123715	Ischemic cardiomyopathy	heart	GPL96 (22K) Affymetrix
GSE5406	GSM123629	Ischemic cardiomyopathy	heart	GPL96 (22K) Affymetrix
GSE5406	GSM123624	Ischemic cardiomyopathy	heart	GPL96 (22K) Affymetrix
GSE5406	GSM123628	Idiopathic dilated cardiomyopathy	heart	GPL96 (22K) Affymetrix
GSE5406	GSM123560	Idiopathic dilated cardiomyopathy	heart	GPL96 (22K) Affymetrix
GSE5406	GSM123540	Idiopathic dilated cardiomyopathy	heart	GPL96 (22K) Affymetrix
GSE5406	GSM123670	Idiopathic dilated cardiomyopathy	heart	GPL96 (22K) Affymetrix
GSE5406	GSM123714	Idiopathic dilated cardiomyopathy	heart	GPL96 (22K) Affymetrix
GSE5406	GSM123688	Idiopathic dilated cardiomyopathy	heart	GPL96 (22K) Affymetrix
GSE5406	GSM123707	Ischemic cardiomyopathy	heart	GPL96 (22K) Affymetrix
GSE5406	GSM123531	Ischemic cardiomyopathy	heart	GPL96 (22K) Affymetrix
GSE5406	GSM123596	Ischemic cardiomyopathy	heart	GPL96 (22K) Affymetrix
GSE5406	GSM123612	Idiopathic dilated cardiomyopathy	heart	GPL96 (22K) Affymetrix
GSE5406	GSM123663	Idiopathic dilated cardiomyopathy	heart	GPL96 (22K) Affymetrix
GSE5406	GSM123523	Idiopathic dilated cardiomyopathy	heart	GPL96 (22K) Affymetrix
GSE5406	GSM123719	Idiopathic dilated cardiomyopathy	heart	GPL96 (22K) Affymetrix
GSE5406	GSM123627	Idiopathic dilated cardiomyopathy	heart	GPL96 (22K) Affymetrix
GSE5406	GSM123687	Idiopathic dilated cardiomyopathy	heart	GPL96 (22K) Affymetrix
GSE5406	GSM123669	Ischemic cardiomyopathy	heart	GPL96 (22K) Affymetrix
GSE5406	GSM123681	Idiopathic dilated cardiomyopathy	heart	GPL96 (22K) Affymetrix
GSE5406	GSM123633	Idiopathic dilated cardiomyopathy	heart	GPL96 (22K) Affymetrix
GSE5406	GSM123697	Ischemic cardiomyopathy	heart	GPL96 (22K) Affymetrix
GSE5406	GSM123544	Ischemic cardiomyopathy	heart	GPL96 (22K) Affymetrix
GSE5406	GSM123720	Idiopathic dilated cardiomyopathy	heart	GPL96 (22K) Affymetrix
GSE5406	GSM123565	Idiopathic dilated cardiomyopathy	heart	GPL96 (22K) Affymetrix
GSE5406	GSM123622	Idiopathic dilated cardiomyopathy	heart	GPL96 (22K) Affymetrix
GSE5406	GSM123630	Ischemic cardiomyopathy	heart	GPL96 (22K) Affymetrix
GSE5406	GSM123668	Idiopathic dilated cardiomyopathy	heart	GPL96 (22K) Affymetrix
GSE5406	GSM123611	Idiopathic dilated cardiomyopathy	heart	GPL96 (22K) Affymetrix
GSE5406	GSM123642	Ischemic cardiomyopathy	heart	GPL96 (22K) Affymetrix
GSE5406	GSM123572	Idiopathic dilated cardiomyopathy	heart	GPL96 (22K) Affymetrix
GSE5406	GSM123601	Idiopathic dilated cardiomyopathy	heart	GPL96 (22K) Affymetrix
GSE5406	GSM123608	Ischemic cardiomyopathy	heart	GPL96 (22K) Affymetrix
GSE5406	GSM123530	Idiopathic dilated cardiomyopathy	heart	GPL96 (22K) Affymetrix
GSE5406	GSM123666	Ischemic cardiomyopathy	heart	GPL96 (22K) Affymetrix
GSE5406	GSM123524	Idiopathic dilated cardiomyopathy	heart	GPL96 (22K) Affymetrix
GSE5406	GSM123617	Idiopathic dilated cardiomyopathy	heart	GPL96 (22K) Affymetrix
GSE5406	GSM123533	Idiopathic dilated cardiomyopathy	heart	GPL96 (22K) Affymetrix
GSE5406	GSM123618	Idiopathic dilated cardiomyopathy	heart	GPL96 (22K) Affymetrix
GSE5406	GSM123574	Ischemic cardiomyopathy	heart	GPL96 (22K) Affymetrix
GSE5406	GSM123525	Ischemic cardiomyopathy	heart	GPL96 (22K) Affymetrix
GSE5406	GSM123674	Ischemic cardiomyopathy	heart	GPL96 (22K) Affymetrix
GSE5406	GSM123558	Ischemic cardiomyopathy	heart	GPL96 (22K) Affymetrix
GSE5406	GSM123589	Idiopathic dilated cardiomyopathy	heart	GPL96 (22K) Affymetrix
GSE5406	GSM123581	Ischemic cardiomyopathy	heart	GPL96 (22K) Affymetrix
GSE5406	GSM123672	Ischemic cardiomyopathy	heart	GPL96 (22K) Affymetrix
GSE5406	GSM123550	Idiopathic dilated cardiomyopathy	heart	GPL96 (22K) Affymetrix
GSE5406	GSM123696	Ischemic cardiomyopathy	heart	GPL96 (22K) Affymetrix
GSE5406	GSM123588	Idiopathic dilated cardiomyopathy	heart	GPL96 (22K) Affymetrix
GSE5406	GSM123571	Idiopathic dilated cardiomyopathy	heart	GPL96 (22K) Affymetrix
GSE5406	GSM123716	Ischemic cardiomyopathy	heart	GPL96 (22K) Affymetrix
GSE5406	GSM123615	Ischemic cardiomyopathy	heart	GPL96 (22K) Affymetrix
GSE5406	GSM123549	Ischemic cardiomyopathy	heart	GPL96 (22K) Affymetrix
GSE5406	GSM123684	Ischemic cardiomyopathy	heart	GPL96 (22K) Affymetrix
GSE5406	GSM123710	Ischemic cardiomyopathy	heart	GPL96 (22K) Affymetrix
GSE5406	GSM123711	Idiopathic dilated cardiomyopathy	heart	GPL96 (22K) Affymetrix
GSE5406	GSM123677	Idiopathic dilated cardiomyopathy	heart	GPL96 (22K) Affymetrix
GSE5406	GSM123702	Ischemic cardiomyopathy	heart	GPL96 (22K) Affymetrix
GSE5406	GSM123555	Idiopathic dilated cardiomyopathy	heart	GPL96 (22K) Affymetrix
GSE5406	GSM123564	Idiopathic dilated cardiomyopathy	heart	GPL96 (22K) Affymetrix
GSE5406	GSM123562	Ischemic cardiomyopathy	heart	GPL96 (22K) Affymetrix
GSE5406	GSM123713	Ischemic cardiomyopathy	heart	GPL96 (22K) Affymetrix
GSE5406	GSM123590	Idiopathic dilated cardiomyopathy	heart	GPL96 (22K) Affymetrix
GSE5406	GSM123541	Idiopathic dilated cardiomyopathy	heart	GPL96 (22K) Affymetrix
GSE5406	GSM123578	Idiopathic dilated cardiomyopathy	heart	GPL96 (22K) Affymetrix
GSE5406	GSM123553	Ischemic cardiomyopathy	heart	GPL96 (22K) Affymetrix
GSE5406	GSM123539	Ischemic cardiomyopathy	heart	GPL96 (22K) Affymetrix
GSE5406	GSM123520	Ischemic cardiomyopathy	heart	GPL96 (22K) Affymetrix
GSE5406	GSM123527	Ischemic cardiomyopathy	heart	GPL96 (22K) Affymetrix
GSE5406	GSM123661	Idiopathic dilated cardiomyopathy	heart	GPL96 (22K) Affymetrix
GSE5406	GSM123591	Idiopathic dilated cardiomyopathy	heart	GPL96 (22K) Affymetrix
GSE5406	GSM123567	Ischemic cardiomyopathy	heart	GPL96 (22K) Affymetrix
GSE5406	GSM123614	Ischemic cardiomyopathy	heart	GPL96 (22K) Affymetrix
GSE5406	GSM123701	Ischemic cardiomyopathy	heart	GPL96 (22K) Affymetrix
GSE5406	GSM123723	Ischemic cardiomyopathy	heart	GPL96 (22K) Affymetrix
GSE5406	GSM123613	Idiopathic dilated cardiomyopathy	heart	GPL96 (22K) Affymetrix
GSE5406	GSM123556	Ischemic cardiomyopathy	heart	GPL96 (22K) Affymetrix
GSE5406	GSM123535	Idiopathic dilated cardiomyopathy	heart	GPL96 (22K) Affymetrix
GSE5406	GSM123606	Ischemic cardiomyopathy	heart	GPL96 (22K) Affymetrix
GSE5406	GSM123648	Ischemic cardiomyopathy	heart	GPL96 (22K) Affymetrix
GSE5406	GSM123700	Ischemic cardiomyopathy	heart	GPL96 (22K) Affymetrix
GSE5406	GSM123662	Idiopathic dilated cardiomyopathy	heart	GPL96 (22K) Affymetrix
GSE5406	GSM123587	Idiopathic dilated cardiomyopathy	heart	GPL96 (22K) Affymetrix
GSE5406	GSM123557	Idiopathic dilated cardiomyopathy	heart	GPL96 (22K) Affymetrix
GSE5406	GSM123653	Idiopathic dilated cardiomyopathy	heart	GPL96 (22K) Affymetrix
GSE5406	GSM123538	Idiopathic dilated cardiomyopathy	heart	GPL96 (22K) Affymetrix
GSE5406	GSM123593	Idiopathic dilated cardiomyopathy	heart	GPL96 (22K) Affymetrix
GSE5406	GSM123619	Ischemic cardiomyopathy	heart	GPL96 (22K) Affymetrix
GSE5406	GSM123546	Ischemic cardiomyopathy	heart	GPL96 (22K) Affymetrix
GSE5406	GSM123678	Ischemic cardiomyopathy	heart	GPL96 (22K) Affymetrix
GSE5406	GSM123576	Ischemic cardiomyopathy	heart	GPL96 (22K) Affymetrix
GSE5406	GSM123675	Idiopathic dilated cardiomyopathy	heart	GPL96 (22K) Affymetrix
GSE5406	GSM123602	Ischemic cardiomyopathy	heart	GPL96 (22K) Affymetrix
GSE5406	GSM123634	Ischemic cardiomyopathy	heart	GPL96 (22K) Affymetrix
GSE5406	GSM123679	Ischemic cardiomyopathy	heart	GPL96 (22K) Affymetrix
GSE5406	GSM123605	Ischemic cardiomyopathy	heart	GPL96 (22K) Affymetrix
GSE5406	GSM123542	Idiopathic dilated cardiomyopathy	heart	GPL96 (22K) Affymetrix
GSE5406	GSM123521	Ischemic cardiomyopathy	heart	GPL96 (22K) Affymetrix
GSE5406	GSM123717	Idiopathic dilated cardiomyopathy	heart	GPL96 (22K) Affymetrix
GSE5406	GSM123689	Idiopathic dilated cardiomyopathy	heart	GPL96 (22K) Affymetrix
GSE5406	GSM123637	Ischemic cardiomyopathy	heart	GPL96 (22K) Affymetrix
GSE5406	GSM123545	Ischemic cardiomyopathy	heart	GPL96 (22K) Affymetrix
GSE5406	GSM123694	Ischemic cardiomyopathy	heart	GPL96 (22K) Affymetrix
GSE5406	GSM123665	Ischemic cardiomyopathy	heart	GPL96 (22K) Affymetrix
GSE5406	GSM123604	Ischemic cardiomyopathy	heart	GPL96 (22K) Affymetrix
GSE5406	GSM123528	Idiopathic dilated cardiomyopathy	heart	GPL96 (22K) Affymetrix
GSE5406	GSM123712	Ischemic cardiomyopathy	heart	GPL96 (22K) Affymetrix
GSE5406	GSM123566	Idiopathic dilated cardiomyopathy	heart	GPL96 (22K) Affymetrix
GSE5406	GSM123554	Idiopathic dilated cardiomyopathy	heart	GPL96 (22K) Affymetrix
GSE5406	GSM123686	Idiopathic dilated cardiomyopathy	heart	GPL96 (22K) Affymetrix
GSE5406	GSM123584	Ischemic cardiomyopathy	heart	GPL96 (22K) Affymetrix
GSE5406	GSM123706	Ischemic cardiomyopathy	heart	GPL96 (22K) Affymetrix
GSE5406	GSM123586	Idiopathic dilated cardiomyopathy	heart	GPL96 (22K) Affymetrix
GSE5406	GSM123667	Idiopathic dilated cardiomyopathy	heart	GPL96 (22K) Affymetrix
GSE5406	GSM123692	Ischemic cardiomyopathy	heart	GPL96 (22K) Affymetrix
GSE5406	GSM123532	Ischemic cardiomyopathy	heart	GPL96 (22K) Affymetrix
GSE5406	GSM123569	Ischemic cardiomyopathy	heart	GPL96 (22K) Affymetrix
GSE5406	GSM123543	Ischemic cardiomyopathy	heart	GPL96 (22K) Affymetrix
GSE5406	GSM123552	Ischemic cardiomyopathy	heart	GPL96 (22K) Affymetrix
GSE5406	GSM123632	Ischemic cardiomyopathy	heart	GPL96 (22K) Affymetrix
GSE5406	GSM123570	Ischemic cardiomyopathy	heart	GPL96 (22K) Affymetrix
GSE5406	GSM123519	Ischemic cardiomyopathy	heart	GPL96 (22K) Affymetrix
GSE5406	GSM123693	Idiopathic dilated cardiomyopathy	heart	GPL96 (22K) Affymetrix
GSE5406	GSM123537	Idiopathic dilated cardiomyopathy	heart	GPL96 (22K) Affymetrix
GSE5406	GSM123685	Ischemic cardiomyopathy	heart	GPL96 (22K) Affymetrix
GSE5406	GSM123682	Idiopathic dilated cardiomyopathy	heart	GPL96 (22K) Affymetrix
GSE52601	GSM1272369	Control	Left ventricle	GPL10558 (48K) Illumina
GSE52601	GSM1272372	Ischemic cardiomyopathy	Left ventricle	GPL10558 (48K) Illumina
GSE52601	GSM1272377	Dilated cardiomyopathy	Left ventricle	GPL10558 (48K) Illumina
GSE52601	GSM1272378	Control	Left ventricle	GPL10558 (48K) Illumina
GSE52601	GSM1272379	Ischemic cardiomyopathy	Left ventricle	GPL10558 (48K) Illumina
GSE52601	GSM1272380	Ischemic cardiomyopathy	Left ventricle	GPL10558 (48K) Illumina
GSE52601	GSM1272382	Control	Left ventricle	GPL10558 (48K) Illumina
GSE52601	GSM1272388	Control	Left ventricle	GPL10558 (48K) Illumina
GSE52601	GSM1272389	Dilated cardiomyopathy	Left ventricle	GPL10558 (48K) Illumina
GSE52601	GSM1272390	Dilated cardiomyopathy	Left ventricle	GPL10558 (48K) Illumina
GSE52601	GSM1272391	Ischemic cardiomyopathy	Left ventricle	GPL10558 (48K) Illumina
GSE52601	GSM1272392	Dilated cardiomyopathy	Left ventricle	GPL10558 (48K) Illumina
GSE1145	GSM18422	Idiopathic dilated cardiomyopathy	Left ventricle	GPL570 (54K) Affymetrix
GSE1145	GSM18423	Idiopathic dilated cardiomyopathy	Left ventricle	GPL570 (54K) Affymetrix
GSE1145	GSM18424	Idiopathic dilated cardiomyopathy	Left ventricle	GPL570 (54K) Affymetrix
GSE1145	GSM18425	Idiopathic dilated cardiomyopathy	Left ventricle	GPL570 (54K) Affymetrix
GSE1145	GSM18426	Idiopathic dilated cardiomyopathy	Left ventricle	GPL570 (54K) Affymetrix
GSE1145	GSM18427	Idiopathic dilated cardiomyopathy	Left ventricle	GPL570 (54K) Affymetrix
GSE1145	GSM18428	Idiopathic dilated cardiomyopathy	Left ventricle	GPL570 (54K) Affymetrix
GSE1145	GSM18429	Idiopathic dilated cardiomyopathy	Left ventricle	GPL570 (54K) Affymetrix
GSE1145	GSM18430	Idiopathic dilated cardiomyopathy	Left ventricle	GPL570 (54K) Affymetrix
GSE1145	GSM18431	Idiopathic dilated cardiomyopathy	Left ventricle	GPL570 (54K) Affymetrix
GSE1145	GSM18432	Idiopathic dilated cardiomyopathy	Left ventricle	GPL570 (54K) Affymetrix
GSE1145	GSM18433	Idiopathic dilated cardiomyopathy	Left ventricle	GPL570 (54K) Affymetrix
GSE1145	GSM18434	Idiopathic dilated cardiomyopathy	Left ventricle	GPL570 (54K) Affymetrix
GSE1145	GSM18435	Idiopathic dilated cardiomyopathy	Left ventricle	GPL570 (54K) Affymetrix
GSE1145	GSM18436	Idiopathic dilated cardiomyopathy	Left ventricle	GPL570 (54K) Affymetrix
GSE1145	GSM18442	Control	Left ventricle	GPL570 (54K) Affymetrix
GSE1145	GSM18443	Control	Left ventricle	GPL570 (54K) Affymetrix
GSE1145	GSM18444	Control	Left ventricle	GPL570 (54K) Affymetrix
GSE1145	GSM18445	Control	Left ventricle	GPL570 (54K) Affymetrix
GSE1145	GSM18446	Control	Left ventricle	GPL570 (54K) Affymetrix
GSE1145	GSM18447	Control	Left ventricle	GPL570 (54K) Affymetrix
GSE1145	GSM18448	Control	Left ventricle	GPL570 (54K) Affymetrix
GSE1145	GSM18449	Control	Left ventricle	GPL570 (54K) Affymetrix
GSE1145	GSM18450	Control	Left ventricle	GPL570 (54K) Affymetrix
GSE1145	GSM18451	Control	Left ventricle	GPL570 (54K) Affymetrix
GSE1145	GSM18452	Control	Left ventricle	GPL570 (54K) Affymetrix
GSE1145	GSM25813	Familial cardiomyopathy	Left ventricle	GPL570 (54K) Affymetrix
GSE1145	GSM25814	Familial cardiomyopathy	Left ventricle	GPL570 (54K) Affymetrix
GSE1145	GSM25815	Familial cardiomyopathy	Left ventricle	GPL570 (54K) Affymetrix
GSE1145	GSM25816	Familial cardiomyopathy	Left ventricle	GPL570 (54K) Affymetrix
GSE1145	GSM25817	Familial cardiomyopathy	Left ventricle	GPL570 (54K) Affymetrix
GSE1145	GSM25818	Hypertrophic cardiomyopathy	Left ventricle	GPL570 (54K) Affymetrix
GSE1145	GSM25819	Hypertrophic cardiomyopathy	Left ventricle	GPL570 (54K) Affymetrix
GSE1145	GSM25820	Hypertrophic cardiomyopathy	Left ventricle	GPL570 (54K) Affymetrix
GSE1145	GSM25821	Hypertrophic cardiomyopathy	Left ventricle	GPL570 (54K) Affymetrix
GSE1145	GSM25822	Hypertrophic cardiomyopathy	Left ventricle	GPL570 (54K) Affymetrix
GSE1145	GSM25823	Post-partum cardiomyopathy	Left ventricle	GPL570 (54K) Affymetrix
GSE1145	GSM25825	Post-partum cardiomyopathy	Left ventricle	GPL570 (54K) Affymetrix
GSE1145	GSM25826	Post-partum cardiomyopathy	Left ventricle	GPL570 (54K) Affymetrix
GSE1145	GSM25827	Post-partum cardiomyopathy	Left ventricle	GPL570 (54K) Affymetrix
GSE1145	GSM25828	Ischemic cardiomyopathy	Left ventricle	GPL570 (54K) Affymetrix
GSE1145	GSM25829	Ischemic cardiomyopathy	Left ventricle	GPL570 (54K) Affymetrix
GSE1145	GSM25830	Ischemic cardiomyopathy	Left ventricle	GPL570 (54K) Affymetrix
GSE1145	GSM25831	Ischemic cardiomyopathy	Left ventricle	GPL570 (54K) Affymetrix
GSE1145	GSM25832	Ischemic cardiomyopathy	Left ventricle	GPL570 (54K) Affymetrix
GSE1145	GSM25833	Ischemic cardiomyopathy	Left ventricle	GPL570 (54K) Affymetrix
GSE1145	GSM25834	Ischemic cardiomyopathy	Left ventricle	GPL570 (54K) Affymetrix
GSE1145	GSM25835	Ischemic cardiomyopathy	Left ventricle	GPL570 (54K) Affymetrix
GSE1145	GSM25836	Ischemic cardiomyopathy	Left ventricle	GPL570 (54K) Affymetrix
GSE1145	GSM25837	Ischemic cardiomyopathy	Left ventricle	GPL570 (54K) Affymetrix
GSE1145	GSM25838	Ischemic cardiomyopathy	Left ventricle	GPL570 (54K) Affymetrix
GSE1145	GSM25839	Ischemic cardiomyopathy	Left ventricle	GPL570 (54K) Affymetrix
GSE1145	GSM25840	Ischemic cardiomyopathy	Left ventricle	GPL570 (54K) Affymetrix
GSE1145	GSM25841	Ischemic cardiomyopathy	Left ventricle	GPL570 (54K) Affymetrix
GSE1145	GSM25842	Ischemic cardiomyopathy	Left ventricle	GPL570 (54K) Affymetrix
GSE1145	GSM25843	Ischemic cardiomyopathy	Left ventricle	GPL570 (54K) Affymetrix
GSE1145	GSM25844	Ischemic cardiomyopathy	Left ventricle	GPL570 (54K) Affymetrix
GSE1145	GSM25845	Ischemic cardiomyopathy	Left ventricle	GPL570 (54K) Affymetrix
GSE1145	GSM25846	Ischemic cardiomyopathy	Left ventricle	GPL570 (54K) Affymetrix
GSE1145	GSM25847	Ischemic cardiomyopathy	Left ventricle	GPL570 (54K) Affymetrix
GSE1145	GSM25848	Viral cardiomyopathy	Left ventricle	GPL570 (54K) Affymetrix
GSE1145	GSM25849	Viral cardiomyopathy	Left ventricle	GPL570 (54K) Affymetrix
GSE1145	GSM25850	Viral cardiomyopathy	Left ventricle	GPL570 (54K) Affymetrix
GSE1145	GSM25851	Viral cardiomyopathy	Left ventricle	GPL570 (54K) Affymetrix
GSE1145	GSM25852	Viral cardiomyopathy	Left ventricle	GPL570 (54K) Affymetrix
GSE1145	GSM25853	Viral cardiomyopathy	Left ventricle	GPL570 (54K) Affymetrix
GSE1145	GSM25854	Viral cardiomyopathy	Left ventricle	GPL570 (54K) Affymetrix
