# Supplementary material for: A three‐tiered integrative analysis of transcriptional data reveals the shared pathways related to heart failure from different aetiologies
Source: J Cell Mol Med. 2020 Jul 8;24(16):9085–96. doi: 10.1111/jcmm.15544 (PMC7417717; doi:10.1111/jcmm.15544)
Supplement: Supplementary file 3 — Table S2 [file JCMM-24-9085-s003.xlsx]

## Sheet: Sheet1
Supplemental table S2. Detail information of the 6,685 differentially expressed genes
1Number of comparsions in which the coressponding gene was upregulated
2Number of comparsions in which the coressponding gene was downregulated
3Number of comparsions in which the coressponding gene was differentially expressed
4FDEG or Defense gene was annotaed as "Y" and colored in red
Gene	1#Up	2#Down	3#All	FDEG4	Defense gene4
SERPINA3	0	25	25	Y	Y
FCN3	0	25	25	Y	Y
PLA2G2A	1	23	24	Y	Y
NPPA	24	0	24	Y	Y
CCL2	2	22	24	Y	Y
MYH6	0	23	23	Y	N
NPPB	17	6	23	Y	N
OGN	22	0	22	Y	N
S100A8	0	22	22	Y	Y
USP9Y	18	4	22	Y	N
RPS4Y1	16	6	22	Y	N
EIF1AY	17	5	22	Y	N
SFRP4	21	0	21	Y	N
ANKRD2	2	19	21	Y	N
STAT4	20	1	21	Y	Y
ASPN	21	0	21	Y	N
RARRES1	0	21	21	Y	N
FRZB	21	0	21	Y	N
ETNPPL	0	20	20	Y	N
THBS4	20	0	20	Y	N
NAP1L3	20	0	20	Y	N
HBB	20	0	20	Y	N
PHLDA1	20	0	20	Y	N
LTBP2	19	0	19	Y	N
S100A9	0	19	19	Y	Y
DIRAS3	16	3	19	Y	N
MXRA5	19	0	19	Y	N
CCL11	0	19	19	Y	Y
CORIN	8	11	19	Y	N
ECM2	19	0	19	Y	N
TNFRSF11B	3	16	19	Y	Y
UGT2B4	8	11	19	Y	N
CNN1	1	18	19	Y	N
KDM5D	15	3	18	Y	N
HTRA1	18	0	18	Y	N
MFAP5	16	2	18	Y	N
OMD	18	0	18	Y	N
MFAP4	18	0	18	Y	N
CFH	18	0	18	Y	Y
PDK4	14	4	18	Y	N
LUM	18	0	18	Y	Y
TNNT1	17	0	17	Y	N
C6	16	1	17	Y	Y
MYOT	0	17	17	Y	N
NAMPT	0	17	17	Y	Y
DDIT4	13	4	17	Y	N
RAB15	0	17	17	Y	N
LYVE1	1	16	17	Y	N
DDX3Y	14	3	17	Y	N
CYP1B1	3	14	17	Y	N
PENK	17	0	17	Y	N
MID1IP1	0	17	17	Y	N
TIMP1	1	16	17	Y	N
PTX3	0	17	17	Y	Y
CD163	0	17	17	Y	Y
PTN	17	0	17	Y	Y
FMOD	17	0	17	Y	N
THBS1	2	14	16	Y	Y
XIST	5	11	16	Y	N
TMEM71	16	0	16	Y	N
GLT8D2	16	0	16	Y	N
EDNRA	16	0	16	Y	N
IFI44L	15	1	16	Y	N
CTGF	15	1	16	Y	Y
SPOCK1	15	1	16	Y	N
MYL4	8	8	16	Y	N
SULF1	16	0	16	Y	N
ADIPOQ	13	3	16	Y	Y
COL21A1	16	0	16	Y	N
HMGN2	16	0	16	Y	Y
F13A1	1	15	16	Y	Y
DPT	16	0	16	Y	N
IDI2-AS1	16	0	16	Y	N
CRYM	16	0	16	Y	N
PLP2	0	16	16	Y	N
FMO2	13	3	16	Y	N
LYZ	7	9	16	Y	Y
CILP	14	2	16	Y	N
VSIG4	0	16	16	Y	N
GPRASP1	16	0	16	Y	N
SMOC2	16	0	16	Y	N
ISLR	15	0	15	Y	Y
HOPX	0	15	15	Y	N
ADAMTS9	0	15	15	Y	N
FBXO40	15	0	15	Y	N
COL8A1	15	0	15	Y	N
FCER1G	0	15	15	Y	Y
B3GALT2	6	9	15	Y	N
TNFSF10	9	6	15	Y	Y
PRELP	15	0	15	Y	N
PNP	0	15	15	Y	N
POSTN	15	0	15	Y	N
FNDC1	15	0	15	Y	N
CHRDL1	15	0	15	Y	N
SYNPO2L	15	0	15	Y	N
SLC27A6	11	4	15	Y	N
CD14	0	15	15	Y	Y
SERPINE1	2	13	15	Y	Y
NPR3	15	0	15	Y	N
MYL7	3	12	15	Y	N
SPP1	0	15	15	Y	Y
KLHL41	0	15	15	Y	N
IL6	2	13	15	Y	Y
MAP2K1	0	15	15	Y	Y
EGR1	11	4	15	Y	Y
CYR61	4	11	15	Y	N
LY96	3	12	15	Y	Y
GHR	15	0	15	Y	N
ANKRD1	12	3	15	Y	N
FOS	9	6	15	Y	N
SCN2B	15	0	15	Y	N
TUBB4B	0	14	14	N	N
FKBP5	5	9	14	N	Y
FGF1	14	0	14	N	N
C1orf105	0	14	14	N	N
JAK2	14	0	14	N	Y
RAMP1	0	14	14	N	N
CTSC	0	14	14	N	Y
DLK1	3	11	14	N	Y
LRRC17	14	0	14	N	N
SLC19A2	4	10	14	N	N
TIMP3	6	8	14	N	N
ZBTB16	10	4	14	N	Y
C3	1	13	14	N	Y
C14orf132	14	0	14	N	N
METTL7B	0	14	14	N	N
CYP4B1	7	7	14	N	N
DSC1	14	0	14	N	N
ABRA	0	14	14	N	N
OLFML1	14	0	14	N	N
CTSK	14	0	14	N	Y
TXLNB	14	0	14	N	N
NPTX2	0	14	14	N	N
SELE	0	14	14	N	Y
MATN2	14	0	14	N	N
TMEM140	14	0	14	N	N
AEBP1	14	0	14	N	N
SFRP1	14	0	14	N	N
GFPT2	0	14	14	N	N
ARRDC3	14	0	14	N	N
C1QTNF1	0	14	14	N	Y
MYC	0	14	14	N	Y
XIRP1	2	12	14	N	N
HSPA2	14	0	14	N	N
CPE	14	0	14	N	N
OSMR	0	14	14	N	Y
GRB14	0	14	14	N	N
TNFAIP6	0	13	13	N	Y
FADS3	0	13	13	N	N
TIMP4	8	5	13	N	N
C5AR1	0	13	13	N	Y
ITIH5	13	0	13	N	N
IER3	5	8	13	N	Y
BEX1	13	0	13	N	N
SSPN	13	0	13	N	N
C1QB	1	12	13	N	Y
GPR34	11	2	13	N	N
TNFRSF12A	6	7	13	N	Y
BHLHE40	2	11	13	N	N
TNC	2	11	13	N	Y
TYRP1	13	0	13	N	N
BCL6	0	13	13	N	Y
TUBB2A	0	13	13	N	N
LOC285556	0	13	13	N	N
SLN	9	4	13	N	N
UGCG	0	13	13	N	N
TUBB6	0	13	13	N	N
EPHX2	13	0	13	N	N
JUNB	2	11	13	N	Y
FZD7	13	0	13	N	N
TM7SF2	13	0	13	N	N
LAPTM5	0	13	13	N	N
RHOBTB1	13	0	13	N	N
ADM	6	7	13	N	Y
S1PR3	0	13	13	N	N
P2RY14	13	0	13	N	Y
ITGBL1	13	0	13	N	N
ABCG2	13	0	13	N	N
SH3BGRL3	0	13	13	N	N
HAND2-AS1	13	0	13	N	N
PLEKHO1	0	13	13	N	N
SLC16A9	13	0	13	N	N
MT1X	3	10	13	N	N
MSS51	13	0	13	N	N
CYP2J2	13	0	13	N	N
SOCS2	13	0	13	N	Y
MT1M	1	12	13	N	N
LDHA	0	13	13	N	N
PRKAR2B	12	1	13	N	N
DDX39A	0	13	13	N	N
PLEKHA7	0	12	12	N	N
CRISPLD1	12	0	12	N	N
FIBIN	12	0	12	N	N
TEAD4	0	12	12	N	N
PLCB4	12	0	12	N	N
ENPP2	11	1	12	N	N
VCAM1	7	5	12	N	Y
ZBED8	12	0	12	N	N
SAT1	0	12	12	N	N
HRAT13	12	0	12	N	N
MS4A4A	5	7	12	N	Y
CDKN1B	12	0	12	N	N
PTP4A2	0	12	12	N	N
SOCS3	0	12	12	N	Y
RSAD2	8	4	12	N	Y
CCDC80	12	0	12	N	N
NRAP	4	8	12	N	N
BANCR	7	5	12	N	N
CCDC113	12	0	12	N	N
S100A12	0	12	12	N	Y
IFITM1	6	6	12	N	Y
ACE2	11	1	12	N	Y
ALDH1A1	12	0	12	N	N
APOA1	12	0	12	N	Y
ADAMTS1	0	12	12	N	N
PIK3R1	10	2	12	N	Y
TUBA4A	0	12	12	N	N
RRAS2	8	4	12	N	N
HLA-DMA	8	4	12	N	Y
CHRDL2	0	12	12	N	N
FCGBP	0	12	12	N	N
ZNF208	11	1	12	N	N
AMD1	0	12	12	N	N
PROM1	12	0	12	N	Y
PLTP	0	12	12	N	Y
ETS2	0	12	12	N	N
G0S2	1	11	12	N	N
CCL8	5	7	12	N	Y
ORMDL2	0	12	12	N	N
TOGARAM2	0	12	12	N	N
ATP1B3	0	12	12	N	N
H2AFZ	0	12	12	N	N
TNNI1	6	6	12	N	N
FLNC	0	12	12	N	N
FAM46B	0	12	12	N	N
CCNG2	12	0	12	N	N
ITGA5	1	11	12	N	Y
F3	12	0	12	N	Y
P2RX5	0	12	12	N	N
LMCD1	0	12	12	N	N
PSD3	12	0	12	N	N
EMP3	0	12	12	N	N
RASL11B	11	0	11	N	N
HAPLN1	11	0	11	N	N
SCN7A	11	0	11	N	N
NRK	11	0	11	N	N
LOC100996694	11	0	11	N	N
COMP	11	0	11	N	N
TRDN	0	11	11	N	N
POR	0	11	11	N	N
HOGA1	5	6	11	N	N
THBS2	8	3	11	N	N
HLA-DPA1	9	2	11	N	Y
AZGP1	2	9	11	N	Y
CEBPD	0	11	11	N	Y
GPR22	7	4	11	N	N
MME	11	0	11	N	Y
CCR1	0	11	11	N	Y
LOC100506725	11	0	11	N	N
C11orf96	1	10	11	N	N
NNMT	0	11	11	N	N
MAFF	0	11	11	N	N
C8orf4	7	4	11	N	N
ATP1A2	7	4	11	N	N
PLAT	10	1	11	N	Y
MNS1	11	0	11	N	N
WARS	0	11	11	N	Y
NME1	0	11	11	N	N
JCHAIN	7	4	11	N	N
PLK2	6	5	11	N	N
DNAJA4	0	11	11	N	N
CCT2	0	11	11	N	N
ATP1A3	10	1	11	N	N
MGST1	0	11	11	N	N
CXCR4	11	0	11	N	Y
HLA-DRA	9	2	11	N	Y
CSDC2	0	11	11	N	N
PROS1	11	0	11	N	Y
CA3	11	0	11	N	N
UCHL1	11	0	11	N	Y
P2RY13	11	0	11	N	N
PNMAL1	11	0	11	N	N
MX1	9	2	11	N	Y
KIAA1462	11	0	11	N	N
CFD	5	6	11	N	Y
PCOLCE2	11	0	11	N	N
CCND1	11	0	11	N	Y
GPAM	11	0	11	N	N
HEY2	4	7	11	N	N
LPP-AS2	11	0	11	N	N
SCUBE2	11	0	11	N	N
C10orf71	11	0	11	N	N
RGS4	9	2	11	N	N
SESN1	11	0	11	N	N
PLSCR4	11	0	11	N	Y
CENPA	11	0	11	N	N
IFIT3	7	4	11	N	Y
ATF4	0	11	11	N	Y
SLCO5A1	0	11	11	N	N
IL1RL1	0	11	11	N	Y
RRAD	0	11	11	N	N
TM4SF18	2	9	11	N	N
STAT3	0	11	11	N	Y
SNAI2	10	1	11	N	N
ATF3	0	11	11	N	Y
TMEM182	11	0	11	N	N
E2F8	0	10	10	N	N
CYBRD1	10	0	10	N	N
CXCL2	4	6	10	N	Y
ADH1B	4	6	10	N	N
HEY1	10	0	10	N	N
LRRC49	9	1	10	N	N
TSPAN7	10	0	10	N	N
COQ8A	0	10	10	N	N
GSTT1	9	1	10	N	N
RASD1	6	4	10	N	N
TNFSF13B	5	5	10	N	Y
ELL2	0	10	10	N	N
ALOX5AP	0	10	10	N	Y
MIR100HG	10	0	10	N	N
ODC1	10	0	10	N	N
SCD	1	9	10	N	N
KLHL13	10	0	10	N	N
FGF12	8	2	10	N	N
GADD45G	7	3	10	N	N
EFEMP1	8	2	10	N	N
SNRPB	0	10	10	N	N
TMEM45A	4	6	10	N	N
SELENOS	0	10	10	N	N
KCNIP2	2	8	10	N	N
MAMDC2	8	2	10	N	N
CYS1	10	0	10	N	N
SLC38A2	0	10	10	N	N
TUBB3	0	10	10	N	N
CLIC2	3	7	10	N	N
A2M-AS1	10	0	10	N	N
HSPB6	9	1	10	N	N
PLXDC2	10	0	10	N	N
APOLD1	6	4	10	N	N
CTHRC1	9	1	10	N	N
AP3M2	10	0	10	N	N
APOD	3	7	10	N	N
CTSF	10	0	10	N	N
OMA1	10	0	10	N	N
LINC00312	0	10	10	N	N
ADA2	10	0	10	N	N
SPHKAP	9	1	10	N	N
SLC25A11	10	0	10	N	N
LOC100507516	0	10	10	N	N
DHTKD1	10	0	10	N	N
MEST	9	1	10	N	N
MYOC	10	0	10	N	N
MLPH	7	3	10	N	N
STEAP3	0	10	10	N	N
TFRC	1	9	10	N	Y
COL1A2	10	0	10	N	N
LOC100507557	10	0	10	N	N
LRRC39	9	1	10	N	N
SERPINB1	0	10	10	N	N
PLIN2	0	10	10	N	N
LIAS	10	0	10	N	N
DUSP5	2	8	10	N	N
TRIL	10	0	10	N	N
LOC100130705	0	10	10	N	N
MUM1L1	9	1	10	N	N
XRCC4	0	10	10	N	N
COL3A1	10	0	10	N	N
LIFR	8	2	10	N	N
MYH10	10	0	10	N	N
HMGB2	10	0	10	N	Y
CXCL10	3	7	10	N	Y
CXCL12	10	0	10	N	Y
CCDC28A	10	0	10	N	N
SLC6A1	9	0	9	N	N
ZNF204P	9	0	9	N	N
CTSO	9	0	9	N	N
SERPINI1	9	0	9	N	N
ACKR1	0	9	9	N	N
BBS10	9	0	9	N	N
RNASE2	0	9	9	N	N
CCND2	8	1	9	N	N
TGM2	1	8	9	N	N
COL16A1	9	0	9	N	N
VCAN	5	4	9	N	N
SLC7A5	0	9	9	N	Y
MEOX2	9	0	9	N	N
CA14	0	9	9	N	N
FCGR2B	6	3	9	N	Y
GGTA1P	9	0	9	N	N
DPY19L2P2	9	0	9	N	N
GBP3	4	5	9	N	Y
SEC61A1	0	9	9	N	N
SEC14L5	3	6	9	N	N
S100A11	0	9	9	N	N
NNT-AS1	9	0	9	N	N
ABCA6	9	0	9	N	N
PTPN3	9	0	9	N	N
TGFBR3	2	7	9	N	N
NR4A2	2	7	9	N	N
FLII	0	9	9	N	N
COL15A1	9	0	9	N	N
VSNL1	9	0	9	N	N
FBLN5	9	0	9	N	N
SACS	3	6	9	N	N
XIRP2	0	9	9	N	N
GPX3	0	9	9	N	N
SCRN1	9	0	9	N	N
UCHL3	0	9	9	N	N
LMOD2	9	0	9	N	N
CFAP61	9	0	9	N	N
C1QC	2	7	9	N	Y
RGCC	5	4	9	N	N
HMGCS2	2	7	9	N	N
SORT1	4	5	9	N	N
XK	5	4	9	N	Y
TRMT5	9	0	9	N	N
C2orf40	9	0	9	N	N
C10orf71-AS1	9	0	9	N	N
MOAP1	9	0	9	N	N
FABP4	7	2	9	N	N
VAT1L	5	4	9	N	N
KPNA2	0	9	9	N	N
KLF9	4	5	9	N	N
SLCO4A1	0	9	9	N	N
HPR	6	3	9	N	Y
PDE1A	9	0	9	N	N
CLIC1	0	9	9	N	N
TRIM22	8	1	9	N	Y
SH3GL2	6	3	9	N	N
RAB9A	0	9	9	N	N
HSD17B11	9	0	9	N	N
GEM	3	6	9	N	Y
IFIT1	8	1	9	N	Y
CPT2	9	0	9	N	N
NRIP1	0	9	9	N	Y
PFKFB3	0	9	9	N	N
IL1R1	0	9	9	N	Y
ISG15	5	4	9	N	Y
PSMB9	4	5	9	N	Y
LOC728061	0	9	9	N	N
CES1	9	0	9	N	N
IFI16	0	9	9	N	Y
SLC2A3	1	8	9	N	N
IGFBP3	9	0	9	N	N
ANXA3	3	6	9	N	Y
IRF6	9	0	9	N	Y
RCN1	0	9	9	N	N
CCDC3	9	0	9	N	N
MTHFD2	0	9	9	N	N
PPDPF	9	0	9	N	N
MTURN	9	0	9	N	N
MYOM2	9	0	9	N	N
SLC20A1	2	7	9	N	N
OTUD1	2	7	9	N	N
AKR1C3	1	8	9	N	N
PPP1R14B	0	9	9	N	N
TXNDC16	9	0	9	N	N
DDX21	0	9	9	N	Y
DHRS7C	2	7	9	N	N
RNF125	9	0	9	N	Y
CRIP1	8	1	9	N	N
FSTL3	3	6	9	N	N
HSPB1	3	6	9	N	N
ANKRD46	8	1	9	N	N
ZNF415	9	0	9	N	N
TDRD9	1	8	9	N	N
XAF1	9	0	9	N	N
RAPGEF4	6	2	8	N	N
VMP1	0	8	8	N	N
TNFRSF1A	0	8	8	N	Y
OGDHL	8	0	8	N	N
APLNR	4	4	8	N	N
RABGAP1L	8	0	8	N	N
MAP3K7CL	4	4	8	N	N
FAM167B	0	8	8	N	N
PTDSS1	0	8	8	N	N
CRIM1	3	5	8	N	N
CHST9	4	4	8	N	N
SLC16A7	6	2	8	N	N
LRRN4CL	3	5	8	N	N
ND6	0	8	8	N	N
HTR2B	7	1	8	N	N
GNPNAT1	0	8	8	N	N
MYO16	1	7	8	N	N
TUBB	0	8	8	N	Y
TRIM55	0	8	8	N	Y
SGK1	0	8	8	N	N
HIST1H1C	0	8	8	N	N
SPPL2A	0	8	8	N	N
MBNL1-AS1	0	8	8	N	N
HMOX1	2	6	8	N	Y
GATM	8	0	8	N	N
ART3	0	8	8	N	N
AOC3	8	0	8	N	N
SLC26A9	6	2	8	N	N
IRS2	3	5	8	N	N
THBD	0	8	8	N	Y
TST	0	8	8	N	N
APOBEC2	0	8	8	N	N
IFI6	8	0	8	N	Y
MYH9	0	8	8	N	Y
RNASE4	8	0	8	N	N
CLK1	8	0	8	N	N
PDGFRL	8	0	8	N	N
MYADM	0	8	8	N	N
ZNF658	8	0	8	N	N
LINC00881	0	8	8	N	N
PRTFDC1	8	0	8	N	N
MLLT11	6	2	8	N	N
EMILIN1	0	8	8	N	N
NAV2-AS2	8	0	8	N	N
FAP	8	0	8	N	N
RARRES3	2	6	8	N	N
HNRNPAB	0	8	8	N	N
LAMB1	8	0	8	N	Y
ANGPTL1	8	0	8	N	N
CPA3	7	1	8	N	N
CORO1C	1	7	8	N	N
JAM2	8	0	8	N	Y
MRC1	3	5	8	N	Y
SELENOP	8	0	8	N	N
ATP1A1	0	8	8	N	N
IRF2BPL	0	8	8	N	N
MYH7B	8	0	8	N	N
EHHADH	8	0	8	N	N
GABRA4	6	2	8	N	N
MICU3	8	0	8	N	N
ANKRD13A	0	8	8	N	N
SLC25A30	8	0	8	N	N
VPS13D	0	8	8	N	N
ANKRD29	8	0	8	N	N
HMCN1	8	0	8	N	Y
LRRC2	8	0	8	N	N
ATP10D	7	1	8	N	N
NR1D2	5	3	8	N	N
HFE2	8	0	8	N	N
IGSF10	8	0	8	N	N
RPL22L1	0	8	8	N	N
IRX5	1	7	8	N	N
SERPINH1	0	8	8	N	N
PPM1K	8	0	8	N	N
HLF	7	1	8	N	N
HEG1	8	0	8	N	N
FAXDC2	8	0	8	N	N
PPL	0	8	8	N	N
PLIN1	5	3	8	N	N
PANK1	8	0	8	N	N
GUCA1C	5	3	8	N	N
C10orf10	5	3	8	N	N
EIF5A	1	7	8	N	N
SEMA4B	0	8	8	N	N
SLC36A4	0	8	8	N	N
CALU	0	8	8	N	N
C1QTNF7	8	0	8	N	Y
LINC01279	8	0	8	N	N
HMOX2	0	8	8	N	N
TFPI2	0	8	8	N	Y
IFITM2	0	8	8	N	Y
PDZD2	4	4	8	N	N
COL1A1	8	0	8	N	N
PALLD	0	8	8	N	N
KLF10	2	6	8	N	N
LMOD3	8	0	8	N	N
PPP1R15A	6	2	8	N	N
TOGARAM1	8	0	8	N	N
F5	5	3	8	N	Y
TRIB1	3	5	8	N	N
RERGL	8	0	8	N	N
OGFRL1	8	0	8	N	N
JPH1	0	8	8	N	N
SMTNL2	0	8	8	N	N
CLIC6	1	7	8	N	N
PLSCR1	0	8	8	N	Y
NEB	6	2	8	N	N
FAM13C	8	0	8	N	N
C1orf162	0	8	8	N	N
TXNIP	7	1	8	N	Y
FSD2	8	0	8	N	N
HMGN3	8	0	8	N	N
GAREM1	0	8	8	N	N
ANK1	8	0	8	N	N
KCNA5	8	0	8	N	N
ZNF610	8	0	8	N	N
MN1	8	0	8	N	N
ASB11	7	1	8	N	N
FBXO32	8	0	8	N	N
RANGAP1	0	8	8	N	N
FAM81B	6	2	8	N	N
CHAC2	0	8	8	N	N
TXLNGY	8	0	8	N	N
TBCK	8	0	8	N	N
NR4A3	0	8	8	N	Y
ITM2A	8	0	8	N	N
TRAK2	7	1	8	N	N
GPNMB	7	1	8	N	N
PLAU	1	7	8	N	Y
PDGFD	8	0	8	N	N
CCL18	0	8	8	N	N
SLC22A4	0	8	8	N	N
RBMS3-AS3	8	0	8	N	N
FAM58A	1	7	8	N	N
GIMAP2	7	1	8	N	N
ERRFI1	5	3	8	N	N
IL33	5	3	8	N	Y
2018-09-11	8	0	8	N	N
EP300-AS1	0	8	8	N	N
CXCL14	6	2	8	N	Y
FAM69C	7	1	8	N	N
ACAD8	8	0	8	N	N
RETREG1	8	0	8	N	N
HLA-DQA1	6	2	8	N	Y
UAP1	0	8	8	N	N
NKX2-5	0	8	8	N	N
DLG1	0	8	8	N	N
IFITM3	0	8	8	N	Y
KRT8	1	7	8	N	N
OLFML2A	8	0	8	N	N
THAP10	8	0	8	N	N
IDO1	2	6	8	N	Y
BSG	7	1	8	N	Y
ANGPT2	1	7	8	N	N
ABHD5	0	8	8	N	N
LOC114224	0	7	7	N	N
HSPB2	0	7	7	N	N
AMT	7	0	7	N	N
LARP6	0	7	7	N	N
PAMR1	7	0	7	N	N
LINC02388	1	6	7	N	N
IFI44	7	0	7	N	Y
CMPK2	3	4	7	N	N
RPL23AP32	1	6	7	N	N
BTN3A3	7	0	7	N	Y
ADGRE5	0	7	7	N	N
ZMAT1	7	0	7	N	N
COL5A2	7	0	7	N	N
ARL4A	0	7	7	N	N
BZW1	0	7	7	N	N
PANX1	0	7	7	N	N
CCDC69	0	7	7	N	N
DUSP13	0	7	7	N	N
WASF3	7	0	7	N	Y
TMEM220	0	7	7	N	N
LOC100506606	0	7	7	N	N
SLC40A1	7	0	7	N	N
BAZ2B	6	1	7	N	N
TCF4	7	0	7	N	Y
ARHGDIA	0	7	7	N	N
NTN4	7	0	7	N	N
PPP1R1A	0	7	7	N	N
CIART	2	5	7	N	N
HPGDS	3	4	7	N	Y
CETN3	7	0	7	N	N
TBC1D8	7	0	7	N	N
LRRC59	0	7	7	N	N
MARK3	0	7	7	N	N
TMEM100	6	1	7	N	N
2018-03-11	1	6	7	N	N
TNMD	7	0	7	N	N
GLUL	1	6	7	N	N
C1R	0	7	7	N	Y
P2RY2	0	7	7	N	N
SLC2A12	6	1	7	N	N
MTCL1	6	1	7	N	N
MPP3	0	7	7	N	N
GPR27	7	0	7	N	N
HCLS1	1	6	7	N	N
TMEM159	5	2	7	N	N
CD74	7	0	7	N	Y
PLEKHA2	7	0	7	N	N
NFIL3	0	7	7	N	Y
ANOS1	7	0	7	N	N
TUBA1C	0	7	7	N	N
MLF1	4	3	7	N	N
SH3GLB1	0	7	7	N	N
PCSK5	7	0	7	N	N
TMEM70	0	7	7	N	N
KCNK1	0	7	7	N	N
ADRB1	0	7	7	N	N
BDNF	0	7	7	N	N
FBLN1	7	0	7	N	N
CCDC68	6	1	7	N	N
IGFBP2	6	1	7	N	N
HSP90AB1	3	4	7	N	N
MT1E	5	2	7	N	N
NFE2L1	7	0	7	N	N
FAM210B	6	1	7	N	N
LINC00844	4	3	7	N	N
LPIN1	5	2	7	N	N
DPYSL2	7	0	7	N	N
HIF1A	1	6	7	N	Y
FOSL2	0	7	7	N	N
SLC26A2	0	7	7	N	N
EGR3	0	7	7	N	N
TOB1	6	1	7	N	Y
STARD7	0	7	7	N	N
NAP1L2	7	0	7	N	N
NOV	7	0	7	N	N
S100A4	1	6	7	N	N
STC1	5	2	7	N	N
GTF2IRD1	1	6	7	N	N
PEX12	7	0	7	N	N
UBE2Q2	6	1	7	N	N
SLC39A10	0	7	7	N	N
GBE1	0	7	7	N	N
ABAT	5	2	7	N	N
GLRB	7	0	7	N	N
ZFP36	3	4	7	N	Y
PSME4	0	7	7	N	N
CD274	0	7	7	N	Y
MAT2A	1	6	7	N	N
APCDD1	7	0	7	N	N
HYOU1	0	7	7	N	N
TM6SF1	7	0	7	N	N
KLHL7	7	0	7	N	N
PTRH2	0	7	7	N	N
APPL2	7	0	7	N	N
SHISA3	5	2	7	N	N
CHST7	3	4	7	N	N
LOC283861	7	0	7	N	N
FCGR1B	0	7	7	N	N
IFIT2	6	1	7	N	Y
TSC22D3	7	0	7	N	Y
PLAGL1	7	0	7	N	N
TENM2	4	3	7	N	N
MOG	0	7	7	N	Y
LXN	4	3	7	N	N
GLRX2	0	7	7	N	N
KLHDC8B	0	7	7	N	N
RBPMS2	0	7	7	N	N
C15orf59	0	7	7	N	N
MYO18B	5	2	7	N	N
POMZP3	3	4	7	N	N
CRNKL1	6	1	7	N	N
RDH10	0	7	7	N	N
ARRDC4	1	6	7	N	N
EDIL3	6	1	7	N	Y
OCIAD2	0	7	7	N	N
ANGPTL2	2	5	7	N	N
SCN4B	7	0	7	N	N
DCBLD2	2	5	7	N	Y
ABRACL	1	6	7	N	N
OLFML3	7	0	7	N	N
ICAM1	0	7	7	N	Y
CSF1R	5	2	7	N	Y
C1S	6	1	7	N	Y
COBL	1	6	7	N	N
RCAN1	0	7	7	N	Y
EIF4G1	0	7	7	N	N
XPR1	5	2	7	N	N
LAMB2	7	0	7	N	N
CDC7	0	7	7	N	N
PPP1R3A	7	0	7	N	N
VAMP8	1	6	7	N	N
LINC01405	1	6	7	N	N
SLC5A1	3	4	7	N	N
RND3	5	2	7	N	N
RGS2	6	1	7	N	Y
BGN	7	0	7	N	Y
PLEC	2	5	7	N	Y
ITGB3BP	1	6	7	N	N
TMX1	0	7	7	N	Y
CDKN3	0	7	7	N	N
MRGPRF	0	7	7	N	N
NOS3	1	6	7	N	N
CEBPZOS	6	1	7	N	N
TTC8	7	0	7	N	N
SLC22A5	0	7	7	N	N
CCL5	7	0	7	N	Y
IRAK1	0	7	7	N	Y
PLCE1	7	0	7	N	N
COL6A3	0	7	7	N	N
CFI	3	4	7	N	Y
MRPS6	0	7	7	N	N
CASQ1	0	7	7	N	N
CCNG1	0	7	7	N	N
TMEM55A	7	0	7	N	N
SERPINE2	7	0	7	N	N
FXYD1	7	0	7	N	N
F2R	7	0	7	N	Y
LOXL1	7	0	7	N	N
EMCN	2	5	7	N	N
LINC01844	6	1	7	N	N
CDKN1A	0	7	7	N	Y
SH3BGR	0	7	7	N	N
FABP5	2	5	7	N	N
THY1	7	0	7	N	Y
FHL1	2	5	7	N	N
INTU	7	0	7	N	N
LCLAT1	0	7	7	N	N
MFHAS1	0	7	7	N	N
FPR1	0	7	7	N	Y
PPRC1	0	7	7	N	N
KLHDC9	7	0	7	N	N
S100A1	7	0	7	N	N
DDAH1	4	3	7	N	N
PLXDC1	7	0	7	N	N
WBSCR17	2	5	7	N	N
CYP46A1	7	0	7	N	N
SLC39A14	0	7	7	N	N
BDH2	7	0	7	N	N
IRX3	1	6	7	N	N
COLEC11	7	0	7	N	N
KIT	7	0	7	N	Y
ABCA8	7	0	7	N	N
FMO3	7	0	7	N	N
MEOX1	3	4	7	N	N
ECHDC3	3	3	6	N	N
RNASE6	5	1	6	N	N
CES2	0	6	6	N	N
SPCS3	0	6	6	N	N
SERTAD1	0	6	6	N	N
HLTF	6	0	6	N	N
FOXO3	6	0	6	N	Y
FGL2	6	0	6	N	Y
PVR	0	6	6	N	Y
PYGM	1	5	6	N	N
ANKMY2	6	0	6	N	N
ARNTL	4	2	6	N	N
RXRG	6	0	6	N	N
MID1	5	1	6	N	Y
HAMP	0	6	6	N	Y
CDC37L1	0	6	6	N	N
COLEC12	6	0	6	N	Y
SOD2	0	6	6	N	Y
ASNS	1	5	6	N	N
FRMD3	6	0	6	N	N
FOSL1	0	6	6	N	N
PCDH7	4	2	6	N	N
HIPK2	0	6	6	N	N
CNTN3	3	3	6	N	N
LTBP3	6	0	6	N	N
ASMTL	6	0	6	N	N
ZSCAN26	6	0	6	N	N
BEX2	1	5	6	N	N
HAS2	0	6	6	N	Y
NREP	5	1	6	N	N
HIF3A	3	3	6	N	N
FNIP2	5	1	6	N	N
DGKD	0	6	6	N	Y
GIMAP6	4	2	6	N	Y
SLC43A3	0	6	6	N	N
FMR1	6	0	6	N	N
PLA1A	0	6	6	N	N
TCTEX1D1	0	6	6	N	N
CDV3	0	6	6	N	N
PLCXD3	4	2	6	N	N
PLBD1	6	0	6	N	N
ZNF622	1	5	6	N	N
TGFBI	4	2	6	N	N
ALKAL2	6	0	6	N	N
UTY	6	0	6	N	N
NAT1	1	5	6	N	N
LOC101927069	5	1	6	N	N
REV1	1	5	6	N	N
CLASP1	5	1	6	N	N
HINT3	4	2	6	N	N
ZFP57	0	6	6	N	N
AGTR1	4	2	6	N	N
GIMAP7	2	4	6	N	Y
ALDH6A1	6	0	6	N	N
PTCD2	6	0	6	N	N
TSPYL2	1	5	6	N	N
LINC00702	5	1	6	N	N
EXT1	6	0	6	N	N
KCNJ2	6	0	6	N	N
C11orf21	6	0	6	N	N
RAMP3	1	5	6	N	N
ZBTB8A	5	1	6	N	N
TRIM47	0	6	6	N	Y
ADGRL4	1	5	6	N	N
SMAD7	6	0	6	N	Y
EVI2B	4	2	6	N	N
FAM228B	6	0	6	N	N
SEMA5A	6	0	6	N	N
MSANTD3	0	6	6	N	N
PCDH17	2	4	6	N	N
RBM20	6	0	6	N	N
IDH2	0	6	6	N	N
PGAM2	2	4	6	N	N
HCK	0	6	6	N	Y
FAM129A	6	0	6	N	N
ZNF844	6	0	6	N	N
DUSP6	6	0	6	N	N
CALCRL	5	1	6	N	N
ZMPSTE24	0	6	6	N	N
GPAT3	6	0	6	N	N
RANBP6	0	6	6	N	N
IL1R2	0	6	6	N	Y
TES	0	6	6	N	N
AGO2	0	6	6	N	N
C5orf46	6	0	6	N	N
RGN	6	0	6	N	N
FAIM2	0	6	6	N	N
ENO1	0	6	6	N	N
MYOM3	3	3	6	N	N
SLC14A1	6	0	6	N	Y
ABI3BP	6	0	6	N	N
SOX17	6	0	6	N	N
GLIPR1	0	6	6	N	N
SLC6A6	2	4	6	N	N
DPYSL3	6	0	6	N	N
CDH19	2	4	6	N	N
GCH1	1	5	6	N	Y
ATG14	6	0	6	N	N
PPIB	1	5	6	N	Y
IL13RA1	0	6	6	N	Y
YARS	0	6	6	N	Y
BTN3A2	6	0	6	N	Y
SLCO2A1	0	6	6	N	N
PPP1R3C	6	0	6	N	N
GABRB1	6	0	6	N	N
TCEAL7	6	0	6	N	N
DNAJB1	1	5	6	N	N
TNFRSF21	4	2	6	N	Y
TGFBR2	0	6	6	N	N
GLOD4	6	0	6	N	N
FAM155B	4	2	6	N	N
PCYOX1	5	1	6	N	N
NRN1	6	0	6	N	N
SLC31A2	0	6	6	N	N
DHCR24	0	6	6	N	Y
RNF20	6	0	6	N	N
CADPS2	0	6	6	N	N
SH3BGRL	6	0	6	N	N
AMOTL2	5	1	6	N	N
MAP4K3	5	1	6	N	N
TCEAL9	0	6	6	N	N
MT2A	2	4	6	N	Y
YTHDF3	5	1	6	N	N
ZBTB38	3	3	6	N	N
B4GALT5	0	6	6	N	N
B3GALNT1	6	0	6	N	Y
LYN	0	6	6	N	Y
CPNE4	1	5	6	N	N
CTSD	5	1	6	N	Y
NACC2	0	6	6	N	N
TANGO2	6	0	6	N	N
DHRS3	6	0	6	N	N
ZNF423	6	0	6	N	N
PPA1	0	6	6	N	N
ADGRD1	0	6	6	N	N
C6orf106	0	6	6	N	N
GBP1	2	4	6	N	Y
NSG1	0	6	6	N	N
SLC1A3	0	6	6	N	N
RAI14	2	4	6	N	N
GCA	1	5	6	N	N
SERPINF1	6	0	6	N	N
BAG3	0	6	6	N	Y
SLC2A10	5	1	6	N	N
MOXD1	6	0	6	N	N
P3H2	6	0	6	N	N
TMEM2	0	6	6	N	N
LCP1	0	6	6	N	N
COL5A1	6	0	6	N	N
KLHL21	1	5	6	N	N
GUCY1A3	6	0	6	N	N
SRXN1	1	5	6	N	Y
RAB11FIP1	6	0	6	N	N
CDCA2	0	6	6	N	N
TMEM14A	6	0	6	N	N
SAMD9L	6	0	6	N	N
COMMD8	6	0	6	N	N
PDE4B	2	4	6	N	N
DNAJB4	2	4	6	N	N
QPCT	6	0	6	N	N
SDSL	6	0	6	N	N
PLP1	2	4	6	N	N
ZNF189	5	1	6	N	N
STXBP6	0	6	6	N	N
XPO4	6	0	6	N	N
DCUN1D2	6	0	6	N	N
FMO4	6	0	6	N	N
IGFBP4	0	6	6	N	N
LRRN3	1	5	6	N	N
GZMA	6	0	6	N	Y
FAM217B	6	0	6	N	N
ARPC5L	0	6	6	N	N
LOC100287497	6	0	6	N	N
SLC7A6	0	6	6	N	N
EMC2	6	0	6	N	N
AASS	0	6	6	N	N
LINC00847	6	0	6	N	N
TMEM135	6	0	6	N	N
LYPLAL1	6	0	6	N	N
WDR43	0	6	6	N	N
USP31	0	6	6	N	N
IMP4	0	6	6	N	N
TPCN1	6	0	6	N	N
LACTB2	4	2	6	N	N
MVP	0	6	6	N	N
RNF122	0	6	6	N	N
SOX7	1	5	6	N	N
SMCO1	5	1	6	N	N
SGCG	6	0	6	N	N
PARM1	6	0	6	N	N
TUBG1	0	6	6	N	N
LOC100861532	2	4	6	N	N
MAP3K6	0	6	6	N	N
DRAM1	0	6	6	N	N
TTTY14	5	1	6	N	N
SLC7A1	0	6	6	N	N
KCNJ8	0	6	6	N	Y
GOLGA8N	6	0	6	N	N
IGF2R	1	5	6	N	Y
ABHD18	6	0	6	N	N
ELOVL6	0	6	6	N	N
IER5	4	2	6	N	N
ZNF57	4	2	6	N	N
SCGN	0	6	6	N	N
LINC01186	1	5	6	N	N
NCAM1	0	6	6	N	Y
SOD3	6	0	6	N	N
DAB2	2	4	6	N	N
PLEKHH2	6	0	6	N	N
PTGR2	6	0	6	N	N
OIP5-AS1	6	0	6	N	N
EIF1AX	0	6	6	N	N
TRMT1L	5	1	6	N	N
SLC39A7	0	6	6	N	N
CAVIN2	5	1	6	N	N
BAMBI	3	3	6	N	N
APLP1	6	0	6	N	N
METRNL	0	6	6	N	N
HSPB3	2	4	6	N	N
KLHL24	6	0	6	N	N
BBS12	3	3	6	N	N
ADD3	6	0	6	N	N
SOX18	1	5	6	N	N
MT1HL1	2	4	6	N	N
FASN	1	4	5	N	N
NDN	5	0	5	N	N
ATPIF1	5	0	5	N	N
USP12	0	5	5	N	N
BBS4	5	0	5	N	N
KL	1	4	5	N	N
ENPP5	5	0	5	N	N
GRAMD1B	0	5	5	N	N
AGL	5	0	5	N	N
PCDHB5	5	0	5	N	N
HSPA6	0	5	5	N	N
IFI30	0	5	5	N	Y
UHRF2	4	1	5	N	N
CDK2AP2	0	5	5	N	N
BVES	0	5	5	N	N
ATP1B1	0	5	5	N	N
ANO1	5	0	5	N	N
CIPC	5	0	5	N	N
LBH	0	5	5	N	N
SLITRK4	5	0	5	N	N
PCMTD2	5	0	5	N	N
FTX	0	5	5	N	N
C1QA	3	2	5	N	Y
PRKAB2	5	0	5	N	N
EGR2	4	1	5	N	N
STON1	5	0	5	N	N
ARPC1B	0	5	5	N	N
CD53	0	5	5	N	Y
IP6K3	4	1	5	N	N
GJA1	5	0	5	N	Y
EGLN1	0	5	5	N	N
ANP32E	4	1	5	N	N
DUSP27	4	1	5	N	N
PLAUR	0	5	5	N	Y
MKNK2	3	2	5	N	N
CRY2	5	0	5	N	N
NABP1	0	5	5	N	N
ACKR4	4	1	5	N	N
LOC285812	0	5	5	N	N
NOTCH2NL	4	1	5	N	N
DHRS11	5	0	5	N	N
IPO5	0	5	5	N	N
HIST1H2BD	0	5	5	N	N
COLQ	5	0	5	N	N
SRPX	0	5	5	N	N
ROBO1	5	0	5	N	N
ASB2	3	2	5	N	N
RASSF5	0	5	5	N	N
PCDHGA8	0	5	5	N	N
GPCPD1	5	0	5	N	N
ANGPTL4	0	5	5	N	N
ITGA3	0	5	5	N	Y
INAFM2	0	5	5	N	N
PDGFC	5	0	5	N	N
BST2	4	1	5	N	Y
FGFBP2	1	4	5	N	Y
CYP11B2	1	4	5	N	N
TMEM176A	0	5	5	N	N
STIP1	0	5	5	N	N
APPL1	5	0	5	N	N
ITGA8	5	0	5	N	N
EIF4EBP1	0	5	5	N	Y
GPC6	5	0	5	N	N
FNDC3B	3	2	5	N	N
MAP1B	2	3	5	N	N
2018-03-03	0	5	5	N	N
NOP16	0	5	5	N	N
CTSS	4	1	5	N	Y
PSMB8	1	4	5	N	Y
PKD2	5	0	5	N	N
MARCO	0	5	5	N	Y
CERS6	2	3	5	N	N
GNMT	0	5	5	N	N
ACOX2	5	0	5	N	N
BAZ1A	0	5	5	N	N
PSMC3	2	3	5	N	Y
ABHD10	5	0	5	N	N
OGDH	0	5	5	N	N
CLIC4	1	4	5	N	N
ISCU	5	0	5	N	N
CEBPG	0	5	5	N	N
PNMA1	5	0	5	N	N
FREM1	5	0	5	N	Y
JMJD6	0	5	5	N	Y
SYTL2	5	0	5	N	N
IFI27	2	3	5	N	Y
ZFY	4	1	5	N	N
CENPT	1	4	5	N	N
CLGN	3	2	5	N	N
CEP192	5	0	5	N	N
OARD1	5	0	5	N	N
SLC25A20	5	0	5	N	N
RGS5	5	0	5	N	N
DHRS7B	0	5	5	N	N
COL6A6	5	0	5	N	N
SELENOK	0	5	5	N	N
UBQLN2	4	1	5	N	N
SDF2L1	0	5	5	N	N
MYDGF	0	5	5	N	N
MAP2	5	0	5	N	N
TM4SF1	0	5	5	N	N
CRISPLD2	0	5	5	N	N
LIPT1	5	0	5	N	N
PPP3CA	0	5	5	N	Y
GADD45A	5	0	5	N	N
TMEM133	4	1	5	N	N
PRDX6	0	5	5	N	N
KCNJ4	4	1	5	N	N
TXNRD1	0	5	5	N	N
MRTO4	0	5	5	N	N
KDM3B	5	0	5	N	N
CKB	3	2	5	N	N
PHACTR3	2	3	5	N	N
CX3CR1	4	1	5	N	Y
BMP2	5	0	5	N	N
WFS1	5	0	5	N	N
PTGER4	0	5	5	N	Y
USP11	5	0	5	N	N
RAMP2	5	0	5	N	N
MUC3A	2	3	5	N	Y
SPARC	5	0	5	N	Y
ZNF593	0	5	5	N	N
ORMDL3	4	1	5	N	N
AKR1C2	0	5	5	N	N
CASP1	2	3	5	N	Y
ZDHHC9	0	5	5	N	N
XPC	5	0	5	N	N
MT1F	2	3	5	N	N
NES	5	0	5	N	N
DUSP1	1	4	5	N	Y
STK38L	5	0	5	N	N
SLC16A14	4	1	5	N	N
SGMS2	0	5	5	N	N
PFKM	3	2	5	N	N
CENPV	0	5	5	N	N
KCNE1	5	0	5	N	N
SELENBP1	1	4	5	N	N
MALAT1	0	5	5	N	N
AKIRIN1	0	5	5	N	N
TCEAL8	4	1	5	N	N
EPS8	5	0	5	N	Y
PPIL1	0	5	5	N	N
GSN	5	0	5	N	N
LINC00998	5	0	5	N	N
PEA15	0	5	5	N	N
TPRKB	1	4	5	N	N
EIF3B	0	5	5	N	N
AHCY	0	5	5	N	N
MYH11	5	0	5	N	N
GGT5	0	5	5	N	N
MEIS1	0	5	5	N	N
IRF1	1	4	5	N	Y
NFKBIZ	0	5	5	N	Y
AAED1	0	5	5	N	N
LIPG	0	5	5	N	N
SGCE	5	0	5	N	N
DZIP3	5	0	5	N	N
NME5	5	0	5	N	N
SLC6A8	1	4	5	N	N
NPTN-IT1	5	0	5	N	N
BMP4	5	0	5	N	N
FBLN2	5	0	5	N	N
MPEG1	3	2	5	N	N
VSTM2L	0	5	5	N	N
PIK3R3	0	5	5	N	N
NET1	5	0	5	N	N
CREBRF	5	0	5	N	N
CPEB4	4	1	5	N	N
TMEM158	0	5	5	N	N
PIK3IP1	5	0	5	N	N
EZR	0	5	5	N	N
ZNF217	4	1	5	N	N
BBS2	5	0	5	N	N
UBE2S	0	5	5	N	N
MSMO1	2	3	5	N	N
TAP1	0	5	5	N	Y
PDZRN3-AS1	5	0	5	N	N
DNLZ	0	5	5	N	N
C16orf89	5	0	5	N	N
MZT2B	1	4	5	N	N
ARL6IP1	4	1	5	N	N
ARMCX2	5	0	5	N	N
LOX	5	0	5	N	N
CPQ	5	0	5	N	N
EPHX1	4	1	5	N	N
AHR	0	5	5	N	Y
IL17D	5	0	5	N	Y
SCAF8	4	1	5	N	N
NMRK2	3	2	5	N	N
LOC285147	5	0	5	N	N
C1orf54	5	0	5	N	N
IP6K2	5	0	5	N	N
RRS1	0	5	5	N	N
CHI3L1	0	5	5	N	N
NAP1L5	5	0	5	N	N
ILF3-AS1	5	0	5	N	N
ANXA4	5	0	5	N	Y
GSTT2	0	5	5	N	N
EIF3I	0	5	5	N	N
USP53	4	1	5	N	N
MAN1A1	4	1	5	N	N
TUSC1	0	5	5	N	N
TCFL5	5	0	5	N	N
CTPS1	0	5	5	N	N
HIST1H2AC	5	0	5	N	N
TRPC1	5	0	5	N	N
NBEA	4	1	5	N	N
CXCL8	1	4	5	N	N
ASS1	0	5	5	N	N
VEGFC	1	4	5	N	Y
WDSUB1	5	0	5	N	N
ENO2	5	0	5	N	N
DLEU1	0	5	5	N	N
TSPAN9	5	0	5	N	N
COLGALT2	5	0	5	N	N
TTC37	4	1	5	N	N
SRGN	0	5	5	N	Y
MAFB	1	4	5	N	Y
BNIP3L	5	0	5	N	Y
RRN3	4	1	5	N	N
SETBP1	5	0	5	N	N
PXDNL	4	1	5	N	N
SSR3	0	5	5	N	N
RPS11	3	2	5	N	N
PAIP2B	5	0	5	N	N
ABL1	0	5	5	N	Y
MNDA	3	2	5	N	Y
NUDT4	0	5	5	N	N
MTMR4	4	1	5	N	N
LTBP4	5	0	5	N	N
REEP1	2	3	5	N	N
GATA6	5	0	5	N	Y
CSRP2	1	4	5	N	N
HERC5	5	0	5	N	Y
ART4	5	0	5	N	Y
UGP2	0	5	5	N	N
EFCAB7	4	1	5	N	N
GADD45B	0	5	5	N	Y
ASB15	4	1	5	N	N
WDR46	0	5	5	N	N
KIAA0040	0	5	5	N	N
PTS	0	5	5	N	N
TBPL1	4	1	5	N	N
NMI	2	3	5	N	N
BLM	1	4	5	N	N
MAOA	3	2	5	N	N
KLF4	2	3	5	N	Y
AK4	4	1	5	N	N
CISD1	5	0	5	N	N
PARD3	0	5	5	N	Y
TRIM52	5	0	5	N	N
CEP85	5	0	5	N	N
ID1	1	4	5	N	Y
FGF18	1	4	5	N	N
LITAF	1	4	5	N	Y
OPLAH	0	5	5	N	N
DOK5	5	0	5	N	N
SNRPG	0	5	5	N	N
DTX3L	0	5	5	N	N
RAB27A	0	5	5	N	N
UBFD1	2	3	5	N	N
UHRF1	0	5	5	N	N
NR4A1	1	4	5	N	N
MTUS2	2	3	5	N	N
CHPT1	0	5	5	N	N
CCDC86	0	5	5	N	N
KBTBD6	5	0	5	N	N
SETD6	2	3	5	N	N
AOX1	0	5	5	N	Y
PTPN20	4	1	5	N	N
WNT9A	5	0	5	N	N
SPTB	0	5	5	N	Y
DERL1	0	5	5	N	N
C3AR1	0	5	5	N	Y
ZBTB41	4	1	5	N	N
R3HDM2	5	0	5	N	N
IGF1	5	0	5	N	Y
NUDT7	4	1	5	N	N
DACT1	1	4	5	N	N
BCL2L1	0	5	5	N	Y
NGF	0	5	5	N	Y
CPM	3	2	5	N	N
ARMCX3	5	0	5	N	N
JAM3	4	1	5	N	Y
ZMYND12	5	0	5	N	N
DHRS9	2	3	5	N	N
LONRF2	5	0	5	N	N
UBA3	5	0	5	N	N
IL32	5	0	5	N	Y
ZNF521	5	0	5	N	N
SLC30A1	5	0	5	N	N
NUBPL	5	0	5	N	N
DAZAP1	0	5	5	N	N
MARCKSL1	0	5	5	N	N
PNISR	5	0	5	N	N
DUSP7	0	5	5	N	N
OPN3	0	5	5	N	N
CSF2RB	0	5	5	N	Y
IPO7	0	5	5	N	N
ADRM1	0	5	5	N	N
TIPARP	2	3	5	N	N
SLC41A1	1	4	5	N	N
GBP2	0	5	5	N	Y
ABHD2	0	5	5	N	N
NEXN-AS1	0	5	5	N	N
GBP4	3	2	5	N	Y
AKAP12	2	3	5	N	N
RBM42	2	2	4	N	N
SEL1L2	0	4	4	N	N
LENG8	3	1	4	N	N
CHN2	3	1	4	N	N
NCOA2	4	0	4	N	N
ARG2	0	4	4	N	N
FEM1C	1	3	4	N	N
ARRDC2	4	0	4	N	N
LDOC1	4	0	4	N	N
PLPP3	0	4	4	N	N
MALT1	0	4	4	N	Y
SDHAF3	4	0	4	N	N
FILIP1L	2	2	4	N	N
STEAP4	0	4	4	N	N
VCL	1	3	4	N	N
IGFALS	1	3	4	N	N
ARHGEF9	4	0	4	N	N
MCUB	0	4	4	N	N
FHOD3	4	0	4	N	N
CLSTN2	4	0	4	N	N
IMPDH2	0	4	4	N	Y
KBTBD7	4	0	4	N	N
TAGLN	2	2	4	N	N
AEN	0	4	4	N	N
LNX1	4	0	4	N	N
FASTKD1	4	0	4	N	N
MAGT1	1	3	4	N	N
SPTSSA	0	4	4	N	N
MARCKS	4	0	4	N	N
HSPA4	0	4	4	N	N
TMEM192	1	3	4	N	N
ZNF84	4	0	4	N	N
EHBP1L1	1	3	4	N	N
FHL5	4	0	4	N	N
RAB23	4	0	4	N	N
SECTM1	0	4	4	N	Y
CORO1A	0	4	4	N	N
CCDC146	3	1	4	N	N
SLA	0	4	4	N	N
SPATA20	4	0	4	N	N
RRAS	4	0	4	N	N
ARHGAP1	4	0	4	N	N
F8	0	4	4	N	Y
HNRNPF	0	4	4	N	N
CD59	0	4	4	N	Y
ZKSCAN1	4	0	4	N	N
ANPEP	0	4	4	N	Y
SH3RF3	0	4	4	N	N
HK2	0	4	4	N	N
NID2	4	0	4	N	N
MCFD2	0	4	4	N	Y
STK17A	0	4	4	N	N
ESF1	3	1	4	N	N
GZMK	4	0	4	N	Y
HBD	4	0	4	N	N
FAM43A	0	4	4	N	N
MS4A7	3	1	4	N	Y
PTGFRN	4	0	4	N	N
EVL	4	0	4	N	N
AQP3	0	4	4	N	Y
UFSP2	4	0	4	N	N
FAM117A	4	0	4	N	N
PSAT1	0	4	4	N	N
HLA-DMB	2	2	4	N	Y
VARS	0	4	4	N	N
TOB2	0	4	4	N	N
ZBTB6	3	1	4	N	N
HSP90B1	0	4	4	N	Y
TMED5	0	4	4	N	N
SNX8	2	2	4	N	N
GALNT11	4	0	4	N	N
ZFAND1	3	1	4	N	N
FPGT	3	1	4	N	N
LOC100288911	4	0	4	N	N
TMEM204	3	1	4	N	N
STEAP1	0	4	4	N	N
FOSB	4	0	4	N	N
CXorf23	4	0	4	N	N
TYROBP	1	3	4	N	Y
CRY1	0	4	4	N	N
MFSD1	1	3	4	N	N
SUCLA2	4	0	4	N	N
RIPK2	0	4	4	N	Y
ATAD2	3	1	4	N	N
SLC22A18	4	0	4	N	N
RPN1	1	3	4	N	N
VASP	0	4	4	N	Y
LPL	1	3	4	N	Y
FAM96B	0	4	4	N	N
LIPA	2	2	4	N	N
EBPL	1	3	4	N	N
GCLM	0	4	4	N	N
EPHA3	4	0	4	N	N
MGP	4	0	4	N	N
H1F0	0	4	4	N	N
CISH	0	4	4	N	Y
AQP4	0	4	4	N	N
SPINK1	0	4	4	N	N
SLC35A1	4	0	4	N	N
MS4A6A	1	3	4	N	Y
SRF	0	4	4	N	N
AK6	0	4	4	N	N
NDNF	3	1	4	N	N
PPIL3	4	0	4	N	N
NOP53	1	3	4	N	N
ERLIN2	4	0	4	N	N
COL14A1	4	0	4	N	N
C3orf52	0	4	4	N	N
LOC286052	1	3	4	N	N
TSLP	1	3	4	N	Y
CD248	0	4	4	N	N
PDLIM3	4	0	4	N	N
LINC00965	4	0	4	N	N
CACNA2D1	4	0	4	N	N
NPC2	4	0	4	N	N
ALDOC	4	0	4	N	N
FTL	1	3	4	N	Y
CCPG1	4	0	4	N	N
HARS2	4	0	4	N	N
PLA2G4C	4	0	4	N	Y
SMYD1	0	4	4	N	N
SSTR5-AS1	3	1	4	N	N
PKDCC	0	4	4	N	N
CHD1	0	4	4	N	N
ZYX	0	4	4	N	N
COL4A3BP	3	1	4	N	Y
CCT3	0	4	4	N	N
PPIL4	3	1	4	N	N
SLC45A4	0	4	4	N	N
ZNF791	4	0	4	N	N
VGLL3	3	1	4	N	N
MYOCD	1	3	4	N	N
PXYLP1	0	4	4	N	N
GALNT15	3	1	4	N	N
VIT	2	2	4	N	N
FGF7P3	0	4	4	N	N
IPO4	0	4	4	N	N
C1orf168	2	2	4	N	N
TMEM167B	4	0	4	N	N
CREM	0	4	4	N	Y
CLK4	4	0	4	N	N
HERC1	4	0	4	N	N
DENND1B	4	0	4	N	N
MBNL1	1	3	4	N	N
PROCR	0	4	4	N	Y
PFKFB2	4	0	4	N	N
EOGT	2	2	4	N	N
FEM1B	0	4	4	N	N
FAM107A	0	4	4	N	N
DCN	4	0	4	N	Y
CXCL1	0	4	4	N	Y
INMT	4	0	4	N	N
RUNDC3B	3	1	4	N	N
DDHD2	4	0	4	N	N
CEBPB	0	4	4	N	Y
PIGW	0	4	4	N	N
TMEM151A	1	3	4	N	N
FBXO6	3	1	4	N	N
ZNF646	1	3	4	N	N
GJA5	2	2	4	N	N
CBX4	0	4	4	N	N
TPST2	0	4	4	N	N
ZNF91	4	0	4	N	N
TMEM119	4	0	4	N	N
SCRG1	4	0	4	N	N
TERF1	3	1	4	N	N
SNCA	4	0	4	N	Y
TMEM43	0	4	4	N	N
ALDH5A1	4	0	4	N	N
CKS2	0	4	4	N	N
PACRG	4	0	4	N	N
FAM198B	1	3	4	N	N
RAN	0	4	4	N	N
GABPB2	4	0	4	N	N
KCTD3	3	1	4	N	N
NCEH1	0	4	4	N	N
HRC	4	0	4	N	N
GTPBP6	0	4	4	N	N
SELENOT	0	4	4	N	N
KLHL3	3	1	4	N	N
C15orf41	0	4	4	N	N
PLOD2	0	4	4	N	N
PLIN3	0	4	4	N	N
CAVIN4	3	1	4	N	N
M6PR	0	4	4	N	N
MYRIP	4	0	4	N	N
IKBIP	0	4	4	N	N
DNAJB5	0	4	4	N	N
LRRC47	4	0	4	N	N
IGFBP5	4	0	4	N	N
YY1AP1	0	4	4	N	N
ARMCX1	4	0	4	N	N
MYLK3	4	0	4	N	N
SGPP2	0	4	4	N	N
PDE5A	4	0	4	N	N
CSTA	0	4	4	N	N
CSNK1D	0	4	4	N	N
MYO5C	4	0	4	N	N
BCL9L	0	4	4	N	N
PITPNM1	0	4	4	N	N
UTP4	0	4	4	N	N
LOC101928370	3	1	4	N	N
GPAT2	0	4	4	N	N
IL4R	0	4	4	N	Y
COL12A1	4	0	4	N	N
FUNDC1	4	0	4	N	N
TPM3	3	1	4	N	N
INHBB	1	3	4	N	N
C9orf24	4	0	4	N	N
WISP2	2	2	4	N	N
UCP2	0	4	4	N	Y
TNIP2	0	4	4	N	N
FZD6	3	1	4	N	N
NIPSNAP3A	3	1	4	N	N
SLC2A4	3	1	4	N	N
LIG4	0	4	4	N	N
SELENOM	2	2	4	N	N
CMTR2	3	1	4	N	N
ICE1	2	2	4	N	N
CARNS1	4	0	4	N	N
DIO2	4	0	4	N	N
HSPG2	2	2	4	N	N
NEGR1	4	0	4	N	N
EPB41L2	4	0	4	N	N
AKR1C1	0	4	4	N	N
CPNE5	3	1	4	N	N
BYSL	0	4	4	N	N
CSRNP1	1	3	4	N	N
DNAJB6	4	0	4	N	N
ABHD14B	4	0	4	N	N
ZBTB42	0	4	4	N	N
PRG4	2	2	4	N	N
MIR646HG	2	2	4	N	N
KCNJ5	0	4	4	N	N
EPSTI1	3	1	4	N	N
MSR1	0	4	4	N	Y
DHX40	3	1	4	N	N
RBBP8	0	4	4	N	N
DDX60	4	0	4	N	N
MYOM1	4	0	4	N	N
PLD3	3	1	4	N	N
ARMT1	3	1	4	N	N
S100A16	0	4	4	N	N
RRAGD	3	1	4	N	N
KLHL34	4	0	4	N	N
PTGIS	1	3	4	N	N
SAFB2	0	4	4	N	N
LOC257396	4	0	4	N	N
DNAJC12	0	4	4	N	N
ABCE1	0	4	4	N	Y
RASSF9	4	0	4	N	N
UMAD1	3	1	4	N	N
COMTD1	0	4	4	N	N
TNNT3	4	0	4	N	N
MSH2	4	0	4	N	N
JAGN1	0	4	4	N	N
MITD1	3	1	4	N	N
TSPAN13	0	4	4	N	N
WDR1	0	4	4	N	N
LOC100287896	4	0	4	N	N
ZHX1	4	0	4	N	N
EPHA4	3	1	4	N	N
KCNN2	1	3	4	N	N
ZNF404	4	0	4	N	N
MTFR1	0	4	4	N	N
GAP43	0	4	4	N	N
PPP1R3B	3	1	4	N	N
RBP7	2	2	4	N	N
GLA	0	4	4	N	N
ENAH	2	2	4	N	N
SMC2	4	0	4	N	N
CD68	0	4	4	N	Y
PMM2	0	4	4	N	N
ISOC1	4	0	4	N	N
ABCA9	4	0	4	N	N
PWAR5	2	2	4	N	N
JTB	0	4	4	N	N
ETV1	3	1	4	N	N
LRP11	4	0	4	N	N
G6PD	0	4	4	N	N
TMEM178A	2	2	4	N	N
SLC46A3	4	0	4	N	N
SLC2A1	0	4	4	N	N
HHATL	4	0	4	N	N
IARS	0	4	4	N	N
ADGRF5	0	4	4	N	N
CTSH	4	0	4	N	Y
PI15	0	4	4	N	N
CNIH4	0	4	4	N	N
RNF115	1	3	4	N	N
KLHL36	4	0	4	N	N
MTCH1	0	4	4	N	N
ANXA2	0	4	4	N	Y
PPP1R12B	3	1	4	N	N
LRRK2	4	0	4	N	Y
C19orf68	1	3	4	N	N
HLA-DPB1	4	0	4	N	Y
CH25H	1	3	4	N	N
STEAP2	3	1	4	N	N
YWHAE	1	3	4	N	Y
PIK3CA	3	1	4	N	Y
ZNF680	4	0	4	N	N
RHOJ	0	4	4	N	N
ZNF436-AS1	4	0	4	N	N
PDE8B	2	2	4	N	N
MINOS1P1	0	4	4	N	N
SYBU	4	0	4	N	N
VIPAS39	4	0	4	N	N
GARS	0	4	4	N	N
SVIL	4	0	4	N	N
PSMC6	2	2	4	N	Y
RAB31	3	1	4	N	N
AMIGO2	2	2	4	N	N
ATP2A2	0	4	4	N	N
C17orf75	4	0	4	N	N
PMEPA1	0	4	4	N	N
CALM1	0	4	4	N	Y
ATP6V0E2	3	1	4	N	N
PEX7	4	0	4	N	N
SUSD5	3	1	4	N	N
FURIN	0	4	4	N	N
JSRP1	1	3	4	N	N
MYOF	4	0	4	N	N
SGIP1	4	0	4	N	N
LCN6	0	4	4	N	N
ARHGAP10	4	0	4	N	N
PI16	4	0	4	N	N
IRX2	1	3	4	N	N
GMPR	2	2	4	N	N
OAS1	4	0	4	N	Y
C2orf76	4	0	4	N	N
CCDC18-AS1	4	0	4	N	N
MINDY2	4	0	4	N	N
GTPBP4	0	4	4	N	N
ACTB	2	2	4	N	N
DPY19L2	4	0	4	N	N
ANXA2P2	0	4	4	N	N
SLC9A3-AS1	4	0	4	N	N
LOC157860	1	3	4	N	N
NBAT1	1	3	4	N	N
ADH5	4	0	4	N	N
LPAR5	0	4	4	N	N
PDGFRB	0	4	4	N	Y
TRIM45	4	0	4	N	Y
ASAP2	4	0	4	N	N
SLC4A2	0	4	4	N	N
ZNF12	3	1	4	N	N
NOP2	0	4	4	N	N
SLC25A36	2	2	4	N	N
ANKRD33B	4	0	4	N	N
DENND6A	3	1	4	N	N
PUS7	0	4	4	N	N
FYCO1	4	0	4	N	N
NUDT6	4	0	4	N	N
OTUD6B-AS1	4	0	4	N	N
RYR2	4	0	4	N	N
RPN2	0	4	4	N	N
SKA2	4	0	4	N	N
MRPS2	3	1	4	N	N
ACLY	0	4	4	N	N
PAK1IP1	0	4	4	N	N
ELF3	0	4	4	N	N
CDC42EP5	4	0	4	N	N
CAP1	0	4	4	N	N
PKP2	3	1	4	N	N
PCOLCE	4	0	4	N	N
RTN4	0	4	4	N	N
LOC100507477	4	0	4	N	N
IL1RAP	0	4	4	N	Y
FN1	2	2	4	N	Y
BCHE	3	1	4	N	N
HSP90AA1	0	4	4	N	Y
CXCL11	2	2	4	N	Y
IFRD2	0	4	4	N	N
SFR1	4	0	4	N	N
SLC8A1	1	3	4	N	N
HLA-DRB4	2	2	4	N	N
EDNRB	0	4	4	N	N
SNX16	3	1	4	N	N
B3GNT7	0	4	4	N	N
FAM107B	3	1	4	N	N
CXCL9	4	0	4	N	Y
IMPACT	4	0	4	N	N
ATP8B4	3	1	4	N	N
MT1H	0	4	4	N	N
SNAP91	3	1	4	N	N
CA4	3	1	4	N	N
PXDC1	0	4	4	N	N
DNER	0	4	4	N	N
UNC45B	4	0	4	N	N
SLC5A3	0	4	4	N	N
CMC2	0	4	4	N	N
UNC5B-AS1	1	3	4	N	N
OLFML2B	4	0	4	N	N
SLC38A1	0	4	4	N	N
GYS1	4	0	4	N	N
ENO3	1	3	4	N	N
SLC25A43	1	3	4	N	N
LDB2	4	0	4	N	N
C7	1	3	4	N	Y
SNRPD1	0	4	4	N	N
STK40	0	4	4	N	N
MEIS2	1	3	4	N	N
TKT	0	4	4	N	N
SLC52A2	0	4	4	N	N
FAM212B-AS1	4	0	4	N	N
RBM3	0	4	4	N	N
AMPD2	0	4	4	N	N
YKT6	0	4	4	N	N
PIM1	0	4	4	N	N
FAM57B	1	3	4	N	N
SPIRE1	2	2	4	N	N
NAA15	0	4	4	N	N
PTER	3	1	4	N	N
PSMD8	1	3	4	N	Y
BAG2	0	4	4	N	N
CCL19	0	4	4	N	Y
APOL1	0	4	4	N	N
CXADR	1	3	4	N	N
CIRBP	4	0	4	N	N
PCNT	0	4	4	N	N
IGSF5	4	0	4	N	N
CDR1	4	0	4	N	N
ETV6	0	4	4	N	N
EYA4	0	4	4	N	N
MPHOSPH8	4	0	4	N	N
IER5L	0	4	4	N	N
OR51E1	3	1	4	N	N
CA2	0	4	4	N	N
ENPP7	2	2	4	N	N
INPP1	0	4	4	N	N
FCGR2A	0	4	4	N	Y
NOX4	4	0	4	N	Y
AREG	0	4	4	N	Y
ZFP3	4	0	4	N	N
FNBP1L	3	1	4	N	N
SIRT1	3	1	4	N	Y
LCN10	0	4	4	N	N
LDLR	1	3	4	N	N
C11orf71	4	0	4	N	N
TCF15	0	4	4	N	N
TREM1	0	3	3	N	Y
GALNT2	0	3	3	N	N
CITED2	0	3	3	N	N
PSENEN	1	2	3	N	N
ZEB1	3	0	3	N	Y
ENTPD1	3	0	3	N	Y
C1QTNF2	3	0	3	N	Y
KLF11	3	0	3	N	N
ADAMTSL3	3	0	3	N	N
IL10RB	1	2	3	N	Y
ARHGAP24	3	0	3	N	N
PDIA4	0	3	3	N	N
TMEM69	3	0	3	N	N
DUS1L	0	3	3	N	N
BCL6B	3	0	3	N	N
COQ3	1	2	3	N	N
FLNA	0	3	3	N	N
WIPI1	3	0	3	N	N
VRK1	3	0	3	N	N
TOP2B	3	0	3	N	N
RFK	0	3	3	N	N
HIC1	0	3	3	N	N
IQGAP2	3	0	3	N	N
CIDEC	1	2	3	N	N
PIGK	3	0	3	N	N
CACNA1C	0	3	3	N	N
SPX	3	0	3	N	N
CCT6A	0	3	3	N	N
LOC284926	3	0	3	N	N
MICAL2	3	0	3	N	N
SOBP	3	0	3	N	N
C10orf76	3	0	3	N	N
HSPA9	1	2	3	N	N
IL10RA	2	1	3	N	Y
MMRN2	0	3	3	N	N
FJX1	0	3	3	N	N
AKAP8	0	3	3	N	N
FAM214A	3	0	3	N	N
AVEN	0	3	3	N	N
SIMC1	3	0	3	N	N
POPDC3	0	3	3	N	N
HACD4	3	0	3	N	N
MRPL34	1	2	3	N	N
MAOB	3	0	3	N	N
LGMN	0	3	3	N	Y
PABPC4	3	0	3	N	Y
FARSA	1	2	3	N	N
SEH1L	0	3	3	N	N
EXOC1	2	1	3	N	N
YBX3	0	3	3	N	N
EHD3	3	0	3	N	N
DEGS1	0	3	3	N	N
OSBPL8	1	2	3	N	N
COL23A1	1	2	3	N	N
RAB33B	3	0	3	N	N
SAP130	2	1	3	N	N
SLC38A6	3	0	3	N	N
TNFAIP1	0	3	3	N	Y
HSPH1	0	3	3	N	N
GIN1	2	1	3	N	N
NRTN	0	3	3	N	N
CABLES2	0	3	3	N	N
FGF14	3	0	3	N	N
ATXN7L3	0	3	3	N	N
SEMA3D	3	0	3	N	N
PLA2G4F	1	2	3	N	N
LINC01560	3	0	3	N	N
EVI2A	2	1	3	N	N
MIGA1	3	0	3	N	N
FABP2	1	2	3	N	N
NIPSNAP3B	0	3	3	N	N
YPEL3	3	0	3	N	N
RPS19BP1	0	3	3	N	N
C14orf159	3	0	3	N	N
IQCG	0	3	3	N	N
PTPN13	3	0	3	N	Y
NUCB2	3	0	3	N	N
RGS19	0	3	3	N	N
APOL2	0	3	3	N	N
NAV2	3	0	3	N	N
SLC8A1-AS1	0	3	3	N	N
AMZ2P1	3	0	3	N	N
TMOD1	0	3	3	N	N
AUTS2	3	0	3	N	N
ACSL4	0	3	3	N	N
TUBA1A	3	0	3	N	N
FAM162B	3	0	3	N	N
FAM168A	2	1	3	N	N
RSL24D1	2	1	3	N	N
IL6ST	0	3	3	N	Y
C21orf33	3	0	3	N	N
DACT3	3	0	3	N	N
IRF2	3	0	3	N	Y
SURF4	0	3	3	N	N
ZBTB20	3	0	3	N	Y
ZFP62	3	0	3	N	N
PRPF8	0	3	3	N	N
PPP1R13L	1	2	3	N	N
PRMT3	0	3	3	N	N
SRBD1	3	0	3	N	N
TMEM5	0	3	3	N	N
NUP35	1	2	3	N	N
CCDC152	1	2	3	N	N
ICAM2	0	3	3	N	Y
PNPLA8	0	3	3	N	N
FOXO4	1	2	3	N	N
SMNDC1	2	1	3	N	N
CMYA5	2	1	3	N	N
CGNL1	3	0	3	N	N
OSGIN1	1	2	3	N	N
SAMD12	3	0	3	N	N
EBLN3P	2	1	3	N	N
C1D	2	1	3	N	N
ADH1A	0	3	3	N	N
GPIHBP1	3	0	3	N	N
CBS	0	3	3	N	N
2018-03-02	1	2	3	N	N
ZBTB43	0	3	3	N	N
ATP8A1	3	0	3	N	N
ACSL3	3	0	3	N	N
BCL2L13	0	3	3	N	N
TERF2IP	3	0	3	N	N
SYNE2	1	2	3	N	N
PHACTR1	0	3	3	N	N
RABAC1	0	3	3	N	N
TOMM40	0	3	3	N	N
HERC2	0	3	3	N	N
BICRAL	2	1	3	N	N
IQCC	1	2	3	N	N
GRAMD3	0	3	3	N	N
LDHD	3	0	3	N	N
MPDU1	0	3	3	N	N
IFRD1	0	3	3	N	Y
KBTBD8	2	1	3	N	N
STX11	0	3	3	N	N
NQO2	0	3	3	N	N
RHNO1	3	0	3	N	N
PTAFR	1	2	3	N	Y
EPB41L3	1	2	3	N	N
NTRK2	3	0	3	N	N
AMPH	3	0	3	N	N
HNRNPH1	0	3	3	N	N
GTF2I	2	1	3	N	N
ACSM3	3	0	3	N	N
DYNLL1	3	0	3	N	N
SULT1C4	3	0	3	N	N
PKIG	3	0	3	N	N
ASB12	0	3	3	N	N
CDH13	1	2	3	N	N
HSPA4L	3	0	3	N	N
RNF41	0	3	3	N	Y
GRK3	3	0	3	N	N
FBN1	3	0	3	N	N
DHX15	0	3	3	N	Y
NOP14	0	3	3	N	N
DLAT	0	3	3	N	N
GATA6-AS1	3	0	3	N	N
ELK3	0	3	3	N	N
STAM	2	1	3	N	N
USP10	1	2	3	N	N
DMPK	1	2	3	N	N
MEDAG	0	3	3	N	N
DYSF	0	3	3	N	N
WTAP	0	3	3	N	N
DNAJC14	1	2	3	N	N
CDC42EP4	0	3	3	N	N
WDR48	3	0	3	N	N
RAB5C	0	3	3	N	N
ANXA5	2	1	3	N	Y
PEX1	3	0	3	N	N
ELN	3	0	3	N	N
DCLK1	0	3	3	N	N
ADGRD2	1	2	3	N	N
IMMP1L	3	0	3	N	N
PIM3	0	3	3	N	N
DNAJA1	0	3	3	N	N
XPO1	3	0	3	N	N
FAM110C	3	0	3	N	N
NR3C2	2	1	3	N	N
NLGN1	0	3	3	N	N
FRMD5	3	0	3	N	N
PTPRE	0	3	3	N	N
CALR	0	3	3	N	Y
SH3BP5	3	0	3	N	N
SYNC	1	2	3	N	N
ELOC	0	3	3	N	N
NOSTRIN	3	0	3	N	N
CDO1	3	0	3	N	N
RCSD1	3	0	3	N	N
KDM1B	3	0	3	N	N
BCR	0	3	3	N	N
ACSS3	0	3	3	N	N
DUSP28	3	0	3	N	N
PLA2G12A	1	2	3	N	N
TAS2R4	3	0	3	N	N
ADPRHL1	3	0	3	N	N
MOGS	0	3	3	N	N
ADNP2	1	2	3	N	N
SORL1	3	0	3	N	N
PKN1	1	2	3	N	Y
ARL8B	2	1	3	N	N
IFT20	3	0	3	N	N
NEMF	3	0	3	N	N
LETMD1	3	0	3	N	N
DGAT1	0	3	3	N	N
PDPN	0	3	3	N	N
GPR183	1	2	3	N	Y
TTTY15	3	0	3	N	N
MX2	3	0	3	N	Y
ACADM	3	0	3	N	N
SESN3	3	0	3	N	N
TTTY10	3	0	3	N	N
S100A10	0	3	3	N	Y
TINAGL1	0	3	3	N	N
TMEM251	1	2	3	N	N
CD164	0	3	3	N	Y
[truncated: 4,691 more rows]
