# Supplementary material for: A three‐tiered integrative analysis of transcriptional data reveals the shared pathways related to heart failure from different aetiologies
Source: J Cell Mol Med. 2020 Jul 8;24(16):9085–96. doi: 10.1111/jcmm.15544 (PMC7417717; doi:10.1111/jcmm.15544)
Supplement: Supplementary file 4 — Table S3 [file JCMM-24-9085-s004.xlsx]

## Sheet: 工作表1
#Supplementary Table S3. Annotation results for 67 upregulated FDEGs and 44 downregulated FDEGs
a. Annoatation results for 67 upregulated FDEGs
GO-ID	Corrected p-value	Number of genes annotated to a term in the input list	Number of genes annotated to a term in the genome	Number of genes in the input gene list with GO annotations	Number of genes in the genome with GO annotations	Description
1501	0.00037725	10	332	56	14302	skeletal system development
7167	0.00037725	10	345	56	14302	enzyme linked receptor protein signaling pathway
3013	0.0015432	7	181	56	14302	circulatory system process
8015	0.0015432	7	181	56	14302	blood circulation
35150	0.0028014	4	41	56	14302	regulation of tube size
50880	0.0028014	4	41	56	14302	regulation of blood vessel size
7166	0.0028014	16	1279	56	14302	cell surface receptor linked signaling pathway
8217	0.0045564	5	97	56	14302	regulation of blood pressure
3018	0.004864	4	51	56	14302	vascular process in circulatory system
30198	0.004864	5	103	56	14302	extracellular matrix organization
7178	0.0053064	5	107	56	14302	transmembrane receptor protein serine/threonine kinase signaling pathway
7179	0.0053793	4	56	56	14302	transforming growth factor beta receptor signaling pathway
7155	0.005706	11	711	56	14302	cell adhesion
22610	0.005706	11	712	56	14302	biological adhesion
32501	0.0062924	31	4376	56	14302	multicellular organismal process
1934	0.0062924	5	120	56	14302	positive regulation of protein amino acid phosphorylation
60348	0.0084539	5	131	56	14302	bone development
42327	0.0084539	5	131	56	14302	positive regulation of phosphorylation
10562	0.0084599	5	134	56	14302	positive regulation of phosphorus metabolic process
45937	0.0084599	5	134	56	14302	positive regulation of phosphate metabolic process
31401	0.012709	6	231	56	14302	positive regulation of protein modification process
43062	0.016786	5	160	56	14302	extracellular structure organization
6182	0.016786	2	8	56	14302	cGMP biosynthetic process
30146	0.016786	2	8	56	14302	diuresis
7275	0.017037	23	2972	56	14302	multicellular organismal development
3008	0.018853	15	1506	56	14302	system process
32502	0.02097	24	3235	56	14302	developmental process
3091	0.023007	2	10	56	14302	renal water homeostasis
31960	0.024246	4	104	56	14302	response to corticosteroid stimulus
7168	0.026179	2	11	56	14302	receptor guanylyl cyclase signaling pathway
32270	0.02765	6	290	56	14302	positive regulation of cellular protein metabolic process
23052	0.02765	23	3130	56	14302	signaling
46068	0.02765	2	12	56	14302	cGMP metabolic process
50891	0.02765	2	12	56	14302	multicellular organismal water homeostasis
51345	0.028872	5	198	56	14302	positive regulation of hydrolase activity
1503	0.029378	4	116	56	14302	ossification
51247	0.03164	6	306	56	14302	positive regulation of protein metabolic process
9190	0.033939	2	14	56	14302	cyclic nucleotide biosynthetic process
50731	0.037006	3	58	56	14302	positive regulation of peptidyl-tyrosine phosphorylation
30282	0.037006	2	15	56	14302	bone mineralization
1932	0.037006	5	217	56	14302	regulation of protein amino acid phosphorylation
10648	0.037604	6	328	56	14302	negative regulation of cell communication
43278	0.037604	2	16	56	14302	response to morphine
70542	0.037604	2	16	56	14302	response to fatty acid
14072	0.037604	2	16	56	14302	response to isoquinoline alkaloid
48856	0.037687	20	2656	56	14302	anatomical structure development
9749	0.037687	3	62	56	14302	response to glucose stimulus
30104	0.039854	2	17	56	14302	water homeostasis
23033	0.041265	17	2099	56	14302	signaling pathway
34284	0.041561	3	66	56	14302	response to monosaccharide stimulus
9746	0.041561	3	66	56	14302	response to hexose stimulus
b. Annoatation results for 44 downregulated FDEGs
GO-ID	Corrected p-value	Number of genes annotated to a term in the input list	Number of genes annotated to a term in the genome	Number of genes in the input gene list with GO annotations	Number of genes in the genome with GO annotations	Description
9611	8.7198e-14	19	541	41	14302	response to wounding
6954	2.0971e-12	15	315	41	14302	inflammatory response
6952	1.1526e-10	17	620	41	14302	defense response
6950	3.6938e-06	20	1773	41	14302	response to stress
6935	4.0801e-06	8	169	41	14302	chemotaxis
42330	4.0801e-06	8	169	41	14302	taxis
7626	9.5914e-06	9	273	41	14302	locomotory behavior
42221	2.6207e-05	17	1465	41	14302	response to chemical stimulus
50896	3.784e-05	26	3632	41	14302	response to stimulus
2690	5.4867e-05	4	23	41	14302	positive regulation of leukocyte chemotaxis
51707	5.9338e-05	9	357	41	14302	response to other organism
2688	0.00010463	4	28	41	14302	regulation of leukocyte chemotaxis
51093	0.00011525	8	289	41	14302	negative regulation of developmental process
30335	0.00012588	6	128	41	14302	positive regulation of cell migration
2687	0.00012784	4	31	41	14302	positive regulation of leukocyte migration
51272	0.00015414	6	137	41	14302	positive regulation of cellular component movement
40017	0.00015414	6	137	41	14302	positive regulation of locomotion
9605	0.00015591	10	551	41	14302	response to external stimulus
42127	0.00016278	12	848	41	14302	regulation of cell proliferation
48545	0.00017183	7	225	41	14302	response to steroid hormone stimulus
40011	0.00017541	9	440	41	14302	locomotion
9617	0.0001822	7	231	41	14302	response to bacterium
9607	0.0001822	9	447	41	14302	response to biotic stimulus
45765	0.00020151	5	87	41	14302	regulation of angiogenesis
32103	0.00020151	5	87	41	14302	positive regulation of response to external stimulus
2685	0.00020151	4	40	41	14302	regulation of leukocyte migration
51239	0.00020151	13	1067	41	14302	regulation of multicellular organismal process
2526	0.00020151	5	89	41	14302	acute inflammatory response
7610	0.00020151	9	466	41	14302	behavior
50921	0.00020151	4	41	41	14302	positive regulation of chemotaxis
6955	0.00025484	10	619	41	14302	immune response
2376	0.00030046	12	948	41	14302	immune system process
2684	0.00030046	7	265	41	14302	positive regulation of immune system process
50793	0.00030046	11	791	41	14302	regulation of developmental process
48520	0.00030046	4	47	41	14302	positive regulation of behavior
48584	0.00030127	7	268	41	14302	positive regulation of response to stimulus
50920	0.00039492	4	51	41	14302	regulation of chemotaxis
32101	0.00046647	6	191	41	14302	regulation of response to external stimulus
22603	0.00059011	7	301	41	14302	regulation of anatomical structure morphogenesis
1817	0.00060853	6	202	41	14302	regulation of cytokine production
10033	0.00061985	11	869	41	14302	response to organic substance
10757	0.00063401	2	3	41	14302	negative regulation of plasminogen activation
2237	0.00076317	5	127	41	14302	response to molecule of bacterial origin
30334	0.0008069	6	216	41	14302	regulation of cell migration
50795	0.0010822	4	69	41	14302	regulation of behavior
10755	0.0011311	2	4	41	14302	regulation of plasminogen activation
10759	0.0011311	2	4	41	14302	positive regulation of macrophage chemotaxis
51094	0.001189	7	347	41	14302	positive regulation of developmental process
51704	0.0012499	10	785	41	14302	multi-organism process
51270	0.0012499	6	239	41	14302	regulation of cellular component movement
40012	0.0012835	6	241	41	14302	regulation of locomotion
30155	0.0013128	5	148	41	14302	regulation of cell adhesion
6959	0.0014148	4	77	41	14302	humoral immune response
10758	0.001608	2	5	41	14302	regulation of macrophage chemotaxis
71675	0.001608	2	5	41	14302	regulation of mononuclear cell migration
16525	0.001841	3	31	41	14302	negative regulation of angiogenesis
48583	0.0019575	8	524	41	14302	regulation of response to stimulus
10811	0.0019575	3	32	41	14302	positive regulation of cell-substrate adhesion
10955	0.0022069	2	6	41	14302	negative regulation of protein maturation by peptide bond cleavage
71622	0.0022069	2	6	41	14302	regulation of granulocyte chemotaxis
51240	0.0023581	6	278	41	14302	positive regulation of multicellular organismal process
51241	0.0023659	5	174	41	14302	negative regulation of multicellular organismal process
51384	0.0028914	4	97	41	14302	response to glucocorticoid stimulus
2548	0.0028914	2	7	41	14302	monocyte chemotaxis
6953	0.0029355	3	38	41	14302	acute-phase response
2682	0.0030243	7	424	41	14302	regulation of immune system process
1819	0.0034422	4	103	41	14302	positive regulation of cytokine production
48518	0.0034422	16	2208	41	14302	positive regulation of biological process
50729	0.0034422	3	41	41	14302	positive regulation of inflammatory response
31960	0.0034422	4	104	41	14302	response to corticosteroid stimulus
9725	0.0035777	7	441	41	14302	response to hormone stimulus
30595	0.0035777	3	42	41	14302	leukocyte chemotaxis
45766	0.0037858	3	43	41	14302	positive regulation of angiogenesis
30705	0.0045665	3	46	41	14302	cytoskeleton-dependent intracellular transport
60326	0.0047401	3	47	41	14302	cell chemotaxis
1936	0.0047401	3	47	41	14302	regulation of endothelial cell proliferation
32496	0.0047515	4	116	41	14302	response to lipopolysaccharide
7162	0.0047515	3	48	41	14302	negative regulation of cell adhesion
8210	0.0047515	2	10	41	14302	estrogen metabolic process
10953	0.0047515	2	10	41	14302	regulation of protein maturation by peptide bond cleavage
51918	0.0047515	2	10	41	14302	negative regulation of fibrinolysis
70613	0.0047515	2	10	41	14302	regulation of protein processing
32026	0.0047515	2	10	41	14302	response to magnesium ion
42742	0.0048026	4	119	41	14302	defense response to bacterium
65007	0.0048224	31	6941	41	14302	biological regulation
50829	0.0055946	2	11	41	14302	defense response to Gram-negative bacterium
9719	0.0057402	7	493	41	14302	response to endogenous stimulus
6909	0.0058441	3	53	41	14302	phagocytosis
10810	0.0060877	3	54	41	14302	regulation of cell-substrate adhesion
2252	0.0060877	4	129	41	14302	immune effector process
51917	0.007471	2	13	41	14302	regulation of fibrinolysis
8285	0.008231	6	379	41	14302	negative regulation of cell proliferation
30194	0.0085133	2	14	41	14302	positive regulation of blood coagulation
50900	0.0086762	3	62	41	14302	leukocyte migration
51128	0.0088431	7	538	41	14302	regulation of cellular component organization
9408	0.0093049	3	64	41	14302	response to heat
10574	0.0093049	2	15	41	14302	regulation of vascular endothelial growth factor production
19363	0.0093049	2	15	41	14302	pyridine nucleotide biosynthetic process
42129	0.0098887	3	66	41	14302	regulation of T cell proliferation
10817	0.01018	4	153	41	14302	regulation of hormone levels
45124	0.01018	2	16	41	14302	regulation of bone resorption
46850	0.01018	2	16	41	14302	regulation of bone remodeling
65008	0.01018	12	1542	41	14302	regulation of biological quality
6936	0.01024	4	154	41	14302	muscle contraction
45785	0.010612	3	69	41	14302	positive regulation of cell adhesion
19221	0.010896	3	70	41	14302	cytokine-mediated signaling pathway
71222	0.010896	2	17	41	14302	cellular response to lipopolysaccharide
50820	0.010896	2	17	41	14302	positive regulation of coagulation
23036	0.010907	3	71	41	14302	initiation of signal transduction
23038	0.010907	3	71	41	14302	signal initiation by diffusible mediator
23049	0.010907	3	71	41	14302	signal initiation by protein/peptide mediator
60674	0.011799	2	18	41	14302	placenta blood vessel development
45087	0.012449	4	166	41	14302	innate immune response
3012	0.01282	4	168	41	14302	muscle system process
34103	0.01282	2	19	41	14302	regulation of tissue remodeling
71219	0.014096	2	20	41	14302	cellular response to molecule of bacterial origin
51605	0.015144	3	81	41	14302	protein maturation by peptide bond cleavage
2694	0.015733	4	179	41	14302	regulation of leukocyte activation
31349	0.015971	3	83	41	14302	positive regulation of defense response
32501	0.015976	22	4375	41	14302	multicellular organismal process
48856	0.016104	16	2656	41	14302	anatomical structure development
19674	0.016104	2	22	41	14302	NAD metabolic process
30048	0.016104	2	22	41	14302	actin filament-based movement
8284	0.016388	6	459	41	14302	positive regulation of cell proliferation
9653	0.016638	10	1218	41	14302	anatomical structure morphogenesis
51674	0.016732	5	314	41	14302	localization of cell
48870	0.016732	5	314	41	14302	cell motility
31032	0.016732	2	23	41	14302	actomyosin structure organization
42364	0.016732	2	23	41	14302	water-soluble vitamin biosynthetic process
1890	0.016732	3	87	41	14302	placenta development
80134	0.017567	5	319	41	14302	regulation of response to stress
50865	0.017598	4	191	41	14302	regulation of cell activation
32320	0.017598	2	24	41	14302	positive regulation of Ras GTPase activity
32570	0.017598	2	24	41	14302	response to progesterone stimulus
6928	0.017621	6	474	41	14302	cellular component movement
50727	0.017621	3	90	41	14302	regulation of inflammatory response
50670	0.018427	3	93	41	14302	regulation of lymphocyte proliferation
32944	0.018427	3	94	41	14302	regulation of mononuclear cell proliferation
18149	0.018427	2	26	41	14302	peptide cross-linking
70663	0.018427	3	95	41	14302	regulation of leukocyte proliferation
50830	0.018427	2	27	41	14302	defense response to Gram-positive bacterium
9266	0.018427	3	98	41	14302	response to temperature stimulus
6148	0.018427	1	1	41	14302	inosine catabolic process
70091	0.018427	1	1	41	14302	glucagon secretion
70098	0.018427	1	1	41	14302	chemokine-mediated signaling pathway
10749	0.018427	1	1	41	14302	regulation of nitric oxide mediated signal transduction
10751	0.018427	1	1	41	14302	negative regulation of nitric oxide mediated signal transduction
10752	0.018427	1	1	41	14302	regulation of cGMP-mediated signaling
10754	0.018427	1	1	41	14302	negative regulation of cGMP-mediated signaling
2578	0.018427	1	1	41	14302	negative regulation of antigen processing and presentation
2580	0.018427	1	1	41	14302	regulation of antigen processing and presentation of peptide or polysaccharide antigen via MHC class II
2581	0.018427	1	1	41	14302	negative regulation of antigen processing and presentation of peptide or polysaccharide antigen via MHC class II
2605	0.018427	1	1	41	14302	negative regulation of dendritic cell antigen processing and presentation
6711	0.018427	1	1	41	14302	estrogen catabolic process
6738	0.018427	1	1	41	14302	nicotinamide riboside catabolic process
43652	0.018427	1	1	41	14302	engulfment of apoptotic cell
35490	0.018427	1	1	41	14302	regulation of leukotriene production involved in inflammatory response
35491	0.018427	1	1	41	14302	positive regulation of leukotriene production involved in inflammatory response
3050	0.018427	1	1	41	14302	regulation of systemic arterial blood pressure by atrial natriuretic peptide
70637	0.018427	1	1	41	14302	pyridine nucleoside metabolic process
70638	0.018427	1	1	41	14302	pyridine nucleoside catabolic process
48308	0.018427	1	1	41	14302	organelle inheritance
48313	0.018427	1	1	41	14302	Golgi inheritance
7522	0.018427	1	1	41	14302	visceral muscle development
46495	0.018427	1	1	41	14302	nicotinamide riboside metabolic process
42489	0.018427	1	1	41	14302	negative regulation of odontogenesis of dentine-containing tooth
48683	0.018427	1	1	41	14302	regulation of collateral sprouting of intact axon in response to injury
48685	0.018427	1	1	41	14302	negative regulation of collateral sprouting of intact axon in response to injury
34356	0.018427	1	1	41	14302	NAD biosynthesis via nicotinamide riboside salvage pathway
61044	0.018427	1	1	41	14302	negative regulation of vascular wound healing
61045	0.018427	1	1	41	14302	negative regulation of wound healing
2041	0.018427	1	1	41	14302	intussusceptive angiogenesis
10466	0.018427	2	28	41	14302	negative regulation of peptidase activity
9110	0.018427	2	28	41	14302	vitamin biosynthetic process
48522	0.018757	13	2004	41	14302	positive regulation of cellular process
43547	0.019531	2	29	41	14302	positive regulation of GTPase activity
48519	0.019914	13	2020	41	14302	negative regulation of biological process
1701	0.020612	4	216	41	14302	in utero embryonic development
16485	0.020738	3	105	41	14302	protein processing
48513	0.021343	12	1792	41	14302	organ development
45727	0.022824	2	32	41	14302	positive regulation of translation
60711	0.022824	2	32	41	14302	labyrinthine layer development
1938	0.022824	2	32	41	14302	positive regulation of endothelial cell proliferation
42445	0.022998	3	110	41	14302	hormone metabolic process
51336	0.024952	5	375	41	14302	regulation of hydrolase activity
32879	0.025172	7	727	41	14302	regulation of localization
32680	0.025172	2	34	41	14302	regulation of tumor necrosis factor production
51604	0.025498	3	115	41	14302	protein maturation
48523	0.025686	12	1844	41	14302	negative regulation of cellular process
45596	0.025686	4	234	41	14302	negative regulation of cell differentiation
2696	0.025713	3	116	41	14302	positive regulation of leukocyte activation
45595	0.02669	6	553	41	14302	regulation of cell differentiation
50863	0.02848	3	121	41	14302	regulation of T cell activation
50867	0.02848	3	121	41	14302	positive regulation of cell activation
31329	0.0286	4	243	41	14302	regulation of cellular catabolic process
45807	0.028731	2	38	41	14302	positive regulation of endocytosis
6940	0.028731	2	38	41	14302	regulation of smooth muscle contraction
46496	0.028731	2	38	41	14302	nicotinamide nucleotide metabolic process
32502	0.028731	17	3235	41	14302	developmental process
70887	0.028731	5	399	41	14302	cellular response to chemical stimulus
30193	0.028731	2	39	41	14302	regulation of blood coagulation
30029	0.028731	4	250	41	14302	actin filament-based process
32968	0.028731	1	2	41	14302	positive regulation of RNA elongation from RNA polymerase II promoter
2384	0.028731	1	2	41	14302	hepatic immune response
10670	0.028731	1	2	41	14302	positive regulation of oxygen and reactive oxygen species metabolic process
10762	0.028731	1	2	41	14302	regulation of fibroblast migration
10763	0.028731	1	2	41	14302	positive regulation of fibroblast migration
2577	0.028731	1	2	41	14302	regulation of antigen processing and presentation
2604	0.028731	1	2	41	14302	regulation of dendritic cell antigen processing and presentation
6769	0.028731	1	2	41	14302	nicotinamide metabolic process
33552	0.028731	1	2	41	14302	response to vitamin B3
46102	0.028731	1	2	41	14302	inosine metabolic process
1300	0.028731	1	2	41	14302	chronological cell aging
70970	0.028731	1	2	41	14302	interleukin-2 secretion
34111	0.028731	1	2	41	14302	negative regulation of homotypic cell-cell adhesion
34243	0.028731	1	2	41	14302	regulation of RNA elongation from RNA polymerase II promoter
42483	0.028731	1	2	41	14302	negative regulation of odontogenesis
48670	0.028731	1	2	41	14302	regulation of collateral sprouting
48671	0.028731	1	2	41	14302	negative regulation of collateral sprouting
34418	0.028731	1	2	41	14302	urate biosynthetic process
61043	0.028731	1	2	41	14302	regulation of vascular wound healing
6767	0.029031	2	40	41	14302	water-soluble vitamin metabolic process
6956	0.029031	2	40	41	14302	complement activation
45597	0.029491	4	255	41	14302	positive regulation of cell differentiation
42493	0.029765	4	256	41	14302	response to drug
2541	0.029928	2	41	41	14302	activation of plasma proteins involved in acute inflammatory response
19362	0.029928	2	41	41	14302	pyridine nucleotide metabolic process
42102	0.03123	2	42	41	14302	positive regulation of T cell proliferation
61041	0.03241	2	43	41	14302	regulation of wound healing
50818	0.03241	2	43	41	14302	regulation of coagulation
1818	0.033746	2	44	41	14302	negative regulation of cytokine production
50789	0.036575	27	6552	41	14302	regulation of biological process
16477	0.038044	4	281	41	14302	cell migration
9894	0.038044	4	281	41	14302	regulation of catabolic process
32784	0.038044	1	3	41	14302	regulation of RNA elongation
32786	0.038044	1	3	41	14302	positive regulation of RNA elongation
45079	0.038044	1	3	41	14302	negative regulation of chemokine biosynthetic process
45113	0.038044	1	3	41	14302	regulation of integrin biosynthetic process
32914	0.038044	1	3	41	14302	positive regulation of transforming growth factor-beta1 production
33028	0.038044	1	3	41	14302	myeloid cell apoptosis
70102	0.038044	1	3	41	14302	interleukin-6-mediated signaling pathway
10951	0.038044	1	3	41	14302	negative regulation of endopeptidase activity
60137	0.038044	1	3	41	14302	maternal process involved in parturition
33629	0.038044	1	3	41	14302	negative regulation of cell adhesion mediated by integrin
46415	0.038044	1	3	41	14302	urate metabolic process
48681	0.038044	1	3	41	14302	negative regulation of axon regeneration
71223	0.038044	1	3	41	14302	cellular response to lipoteichoic acid
32497	0.038044	1	3	41	14302	detection of lipopolysaccharide
1780	0.038044	1	3	41	14302	neutrophil homeostasis
1781	0.038044	1	3	41	14302	neutrophil apoptosis
71216	0.038261	2	49	41	14302	cellular response to biotic stimulus
48468	0.038479	6	632	41	14302	cell development
6733	0.041005	2	51	41	14302	oxidoreduction coenzyme metabolic process
30811	0.042826	3	155	41	14302	regulation of nucleotide catabolic process
33121	0.042826	3	155	41	14302	regulation of purine nucleotide catabolic process
51249	0.044168	3	157	41	14302	regulation of lymphocyte activation
31347	0.045882	3	161	41	14302	regulation of defense response
32102	0.045882	2	56	41	14302	negative regulation of response to external stimulus
1892	0.045882	2	56	41	14302	embryonic placenta development
43032	0.045882	1	4	41	14302	positive regulation of macrophage activation
32908	0.045882	1	4	41	14302	regulation of transforming growth factor-beta1 production
32966	0.045882	1	4	41	14302	negative regulation of collagen biosynthetic process
10748	0.045882	1	4	41	14302	negative regulation of plasma membrane long-chain fatty acid transport
51770	0.045882	1	4	41	14302	positive regulation of nitric-oxide synthase biosynthetic process
45780	0.045882	1	4	41	14302	positive regulation of bone resorption
70571	0.045882	1	4	41	14302	negative regulation of neuron projection regeneration
3056	0.045882	1	4	41	14302	regulation of vascular smooth muscle contraction
3228	0.045882	1	4	41	14302	atrial cardiac muscle tissue development
34110	0.045882	1	4	41	14302	regulation of homotypic cell-cell adhesion
60763	0.045882	1	4	41	14302	mammary duct terminal end bud growth
42487	0.045882	1	4	41	14302	regulation of odontogenesis of dentine-containing tooth
55009	0.045882	1	4	41	14302	atrial cardiac muscle tissue morphogenesis
46852	0.045882	1	4	41	14302	positive regulation of bone remodeling
51045	0.045882	1	4	41	14302	negative regulation of membrane protein ectodomain proteolysis
90025	0.045882	1	4	41	14302	regulation of monocyte chemotaxis
90026	0.045882	1	4	41	14302	positive regulation of monocyte chemotaxis
51346	0.047947	2	58	41	14302	negative regulation of hydrolase activity
44057	0.048101	4	313	41	14302	regulation of system process
7584	0.048654	3	168	41	14302	response to nutrient
