# Supplementary material for: A three‐tiered integrative analysis of transcriptional data reveals the shared pathways related to heart failure from different aetiologies
Source: J Cell Mol Med. 2020 Jul 8;24(16):9085–96. doi: 10.1111/jcmm.15544 (PMC7417717; doi:10.1111/jcmm.15544)
Supplement: Supplementary file 5 — Table S4 [file JCMM-24-9085-s005.xlsx]

## Sheet: Sheet1
#Supplementary Table S4, Dysregulated pathways detected using the pre-ranked GSEA tool (GSEA PreRanked）
#1Up, conditions with the given pathway are up-regulated expressed
#2Down, conditions with the given pathway are down-regulated expressed
#3All, conditions with the given pathway are differentially expressed
#Up- and down-regulated conditions are colored in red and green respectively
#Idiopathic dilated cardiomyopathy, IDCM; Dilated cardiomyopathy, DCM; Diabetic heart failure, DHF; Ischemic cardiomyopathy, ICM; Nondiabetic heart failure, ND-HF; viral cardiomyopathy, VCM; Arrhythmogenic right ventricular cardiomyopathy, ARVC; Non-ischemic cardiomyopathy, NICM; Hypertrophic cardiomyopathy, HCM; Familial dilated cardiomyopathy, FDCM; Post-partum cardiomyopathy, PPCM.
Pathway	1Up	2Down	3All	GSE1145	GSE1869	GSE5406	GSE21610	GSE5406	GSE5406	GSE5406	GSE1869	GSE5406	GSE1145	GSE1145	GSE42955	GSE5406	GSE5406	GSE1145	GSE5406	GSE5406	GSE5406	GSE26887	GSE16499	GSE42955	GSE16499	GSE21610	GSE1145	GSE5406	GSE76701	GSE5406	GSE29819	GSE1145	GSE5406	GSE5406	GSE5406	GSE1145	GSE21610	GSE1869	GSE21610	GSE76701	GSE5406	GSE5406	GSE26887	GSE5406	GSE5406	GSE5406	GSE1145	GSE26887	GSE5406
				VCM	NICM	IDCM	DCM	ICM	ICM	IDCM	NICM	ICM	PPCM	FDCM	ICM	ICM	ICM	FDCM	ICM	IDCM	ICM	ND-HF	ICM	ICM	ICM	DCM	VCM	ICM	ICM	IDCM	ARVC	ICM	IDCM	IDCM	ICM	IDCM	ICM	ICM	ICM	ICM	IDCM	ICM	DHF	ICM	ICM	IDCM	IDCM	DHF	IDCM
NABA_CORE_MATRISOME	336	36	372	1	1	1	1	1	1	1	1	1	1	0	0	1	1	1	1	1	1	1	1	1	1	1	0	1	1	1	1	1	1	1	1	1	1	1	-1	1	1	1	1	-1	1	1	1	1	1
PID_IL6_7_PATHWAY	33	273	306	-1	0	-1	-1	-1	-1	-1	1	-1	-1	-1	-1	-1	-1	-1	-1	-1	0	-1	-1	-1	1	0	-1	-1	0	-1	0	0	-1	-1	-1	-1	-1	0	-1	0	-1	-1	-1	-1	0	-1	-1	-1	-1
KEGG_MAPK_SIGNALING_PATHWAY	11	286	297	-1	0	-1	-1	-1	-1	-1	-1	-1	-1	-1	-1	-1	-1	-1	-1	-1	-1	-1	-1	0	0	0	-1	-1	0	-1	0	-1	-1	-1	-1	-1	0	0	0	1	-1	-1	-1	-1	0	-1	-1	-1	-1
PID_AP1_PATHWAY	94	202	296	-1	1	-1	-1	0	-1	-1	1	0	-1	-1	0	-1	-1	-1	0	-1	-1	-1	0	0	1	0	-1	0	1	-1	1	0	0	-1	-1	-1	0	0	-1	1	0	0	-1	-1	1	-1	-1	0	-1
REACTOME_TRANSLATION	50	244	294	-1	1	0	-1	0	-1	-1	1	-1	0	-1	-1	-1	-1	-1	-1	0	-1	-1	-1	0	-1	0	0	0	0	-1	0	0	-1	-1	-1	0	-1	-1	0	-1	-1	0	-1	-1	-1	-1	-1	-1	-1
PID_TOLL_ENDOGENOUS_PATHWAY	20	269	289	-1	0	-1	-1	0	-1	0	0	-1	-1	-1	-1	-1	-1	-1	-1	-1	-1	-1	-1	-1	0	0	-1	0	0	-1	-1	0	-1	0	-1	-1	-1	-1	-1	-1	-1	0	-1	-1	-1	-1	-1	-1	-1
KEGG_NOD_LIKE_RECEPTOR_SIGNALING_PATHWAY	21	262	283	-1	1	-1	-1	-1	0	-1	0	0	-1	-1	-1	-1	-1	-1	-1	-1	-1	-1	-1	-1	1	0	-1	0	1	-1	-1	-1	-1	-1	-1	-1	0	-1	-1	0	-1	0	-1	-1	0	-1	-1	-1	-1
REACTOME_TCA_CYCLE_AND_RESPIRATORY_ELECTRON_TRANSPORT	205	74	279	1	0	0	0	1	0	1	1	1	1	1	0	1	1	0	1	1	1	0	1	1	0	0	1	0	0	1	-1	0	1	1	1	1	-1	-1	1	0	1	1	1	1	1	1	1	0	0
PID_PDGFRB_PATHWAY	38	236	274	-1	0	0	-1	0	-1	-1	1	0	0	-1	-1	-1	-1	-1	-1	-1	-1	-1	0	0	0	0	-1	-1	0	-1	0	-1	-1	0	-1	-1	-1	0	-1	0	-1	0	-1	-1	-1	0	-1	-1	0
REACTOME_METABOLISM_OF_MRNA	55	209	264	-1	1	0	0	0	-1	-1	1	-1	0	0	-1	-1	0	-1	-1	0	-1	-1	0	0	-1	0	1	-1	0	-1	0	0	-1	0	-1	0	-1	0	0	0	0	0	-1	-1	0	-1	-1	-1	-1
REACTOME_DIABETES_PATHWAYS	31	229	260	-1	0	0	-1	0	-1	-1	1	0	-1	-1	-1	-1	-1	-1	-1	-1	0	-1	0	0	0	0	-1	-1	0	0	1	0	-1	-1	-1	0	0	0	0	0	0	0	-1	-1	0	0	-1	-1	-1
KEGG_OXIDATIVE_PHOSPHORYLATION	192	67	259	0	0	0	0	1	1	1	1	0	1	0	0	1	1	0	1	1	0	-1	0	1	0	0	1	0	0	1	0	0	1	1	1	1	-1	-1	1	0	1	1	1	1	1	0	0	0	0
KEGG_SPLICEOSOME	63	190	253	-1	0	0	0	0	-1	-1	1	0	0	-1	0	0	-1	-1	-1	0	-1	-1	0	0	-1	1	0	-1	0	-1	1	0	-1	0	-1	-1	-1	0	1	-1	0	-1	0	-1	-1	0	-1	-1	-1
REACTOME_SIGNALING_BY_TGF_BETA_RECEPTOR_COMPLEX	19	233	252	-1	0	0	0	-1	-1	-1	1	0	-1	-1	-1	-1	-1	-1	-1	-1	-1	-1	0	0	0	0	-1	-1	0	-1	0	-1	-1	0	-1	0	-1	0	0	0	-1	-1	-1	-1	-1	0	-1	-1	-1
KEGG_VALINE_LEUCINE_AND_ISOLEUCINE_DEGRADATION	208	42	250	1	0	0	0	0	0	0	1	1	0	1	-1	1	1	1	1	1	1	1	1	1	-1	0	1	0	-1	1	0	1	1	1	1	1	0	-1	1	0	1	0	1	1	0	1	0	0	0
BIOCARTA_IL6_PATHWAY	22	228	250	-1	0	-1	0	-1	-1	-1	0	-1	0	-1	0	0	-1	-1	0	-1	0	-1	0	-1	0	0	-1	0	-1	-1	0	-1	-1	-1	-1	-1	0	0	0	0	-1	-1	-1	0	0	0	-1	-1	-1
REACTOME_CYTOKINE_SIGNALING_IN_IMMUNE_SYSTEM	83	166	249	-1	0	0	-1	0	-1	1	0	0	1	0	-1	-1	-1	1	-1	0	0	-1	0	-1	1	1	-1	0	1	1	0	0	0	0	-1	0	0	0	1	0	-1	0	0	-1	-1	0	-1	-1	0
REACTOME_PROTEIN_FOLDING	32	217	249	-1	0	-1	-1	0	0	-1	1	-1	0	-1	-1	-1	-1	-1	-1	-1	-1	-1	0	0	0	0	0	-1	0	-1	0	0	0	0	0	0	-1	1	-1	0	-1	-1	-1	0	0	0	-1	-1	-1
REACTOME_EXTRACELLULAR_MATRIX_ORGANIZATION	202	47	249	1	1	1	1	1	0	1	0	0	1	-1	0	0	1	-1	0	0	0	-1	0	0	1	0	-1	1	1	1	1	1	1	1	0	1	0	1	-1	1	1	1	-1	0	0	1	1	0	1
KEGG_COMPLEMENT_AND_COAGULATION_CASCADES	107	141	248	-1	0	0	0	1	0	0	-1	-1	1	0	-1	-1	0	-1	-1	0	0	0	-1	-1	0	0	-1	1	0	0	0	1	0	0	-1	1	1	-1	0	-1	-1	1	-1	-1	0	0	0	0	1
PID_HIF1_TFPATHWAY	37	209	246	-1	-1	-1	-1	0	-1	-1	0	0	0	-1	0	0	-1	-1	-1	-1	0	-1	-1	0	0	0	-1	0	0	-1	1	-1	-1	0	-1	-1	0	-1	-1	0	-1	0	-1	-1	0	-1	-1	-1	0
PID_ERBB1_DOWNSTREAM_PATHWAY	47	197	244	-1	0	0	-1	0	-1	-1	1	0	0	0	-1	-1	-1	-1	0	-1	0	-1	0	0	0	1	0	-1	0	0	0	0	-1	-1	-1	0	-1	0	0	0	0	0	-1	-1	0	0	-1	-1	0
PID_INTEGRIN1_PATHWAY	114	129	243	-1	1	0	-1	1	0	0	0	0	0	-1	0	0	0	-1	-1	-1	0	-1	-1	1	0	-1	-1	1	1	0	1	0	1	1	-1	1	1	0	-1	0	0	1	-1	-1	0	1	0	0	1
REACTOME_CLASS_I_MHC_MEDIATED_ANTIGEN_PROCESSING_PRESENTATION	68	174	242	0	0	1	-1	0	-1	0	1	0	1	0	-1	0	-1	0	-1	0	0	-1	1	0	0	1	1	-1	0	0	1	0	0	0	-1	0	-1	-1	1	-1	0	0	0	0	0	0	-1	-1	-1
REACTOME_SIGNALING_BY_THE_B_CELL_RECEPTOR_BCR	29	212	241	-1	0	0	-1	0	-1	-1	1	-1	0	0	-1	0	-1	-1	-1	0	0	-1	0	0	0	0	0	-1	0	-1	0	0	-1	0	-1	-1	-1	0	0	0	-1	-1	-1	-1	0	-1	-1	-1	-1
KEGG_FOCAL_ADHESION	112	129	241	-1	1	0	-1	0	0	0	1	0	-1	-1	-1	0	-1	-1	0	0	0	-1	0	1	1	0	-1	0	1	0	1	-1	0	0	-1	1	0	1	-1	1	1	0	-1	-1	0	1	-1	-1	0
PID_GMCSF_PATHWAY	23	216	239	-1	0	0	-1	0	-1	-1	0	0	0	-1	-1	0	-1	-1	0	-1	0	-1	-1	-1	0	0	-1	0	0	-1	0	-1	-1	-1	-1	-1	0	0	-1	0	-1	0	-1	0	0	0	-1	-1	0
REACTOME_HIV_INFECTION	55	184	239	-1	1	0	0	0	-1	0	1	-1	0	0	-1	0	-1	-1	-1	0	-1	-1	0	1	-1	1	0	-1	0	-1	0	0	0	0	-1	-1	-1	0	0	0	0	0	-1	-1	0	-1	-1	-1	-1
PID_MYC_ACTIV_PATHWAY	11	227	238	-1	0	-1	-1	0	-1	-1	0	0	-1	-1	-1	-1	-1	-1	-1	-1	-1	-1	0	0	0	0	-1	0	0	0	0	-1	-1	-1	-1	-1	-1	0	0	0	0	-1	-1	-1	-1	0	-1	-1	-1
PID_P53_DOWNSTREAM_PATHWAY	40	197	237	-1	1	-1	0	-1	-1	-1	0	-1	0	-1	0	-1	-1	-1	-1	-1	-1	-1	-1	1	1	0	-1	-1	0	-1	1	0	0	-1	-1	-1	0	0	0	0	-1	-1	-1	-1	-1	-1	-1	-1	-1
PID_SYNDECAN_1_PATHWAY	203	34	237	1	1	1	0	1	0	1	0	0	1	0	0	0	0	0	1	0	1	-1	0	1	1	0	-1	1	1	1	1	1	1	1	0	1	1	1	-1	0	1	1	-1	0	0	1	1	0	1
REACTOME_MRNA_PROCESSING	56	179	235	-1	0	0	0	0	-1	-1	1	0	0	-1	-1	0	-1	-1	-1	0	0	-1	0	0	-1	1	0	-1	0	-1	0	-1	0	0	0	0	-1	1	0	0	0	-1	-1	-1	-1	0	-1	-1	-1
BIOCARTA_ERK_PATHWAY	2	231	233	-1	-1	-1	0	-1	-1	0	0	-1	-1	-1	-1	-1	-1	-1	0	0	-1	-1	-1	0	0	0	-1	-1	0	-1	0	-1	-1	-1	-1	-1	0	0	-1	0	-1	-1	-1	0	0	0	-1	-1	0
PID_INTEGRIN_A9B1_PATHWAY	21	212	233	-1	0	-1	-1	0	-1	0	0	-1	0	-1	0	-1	0	-1	-1	-1	-1	-1	-1	-1	1	0	-1	0	0	-1	0	-1	0	0	-1	0	0	0	-1	0	0	0	-1	-1	0	0	-1	0	0
PID_FRA_PATHWAY	43	188	231	-1	1	0	-1	0	0	0	0	0	-1	-1	0	-1	0	-1	0	-1	-1	-1	-1	-1	1	-1	-1	0	1	0	-1	-1	0	0	-1	0	0	0	-1	0	0	0	-1	-1	0	0	-1	0	0
REACTOME_INFLUENZA_LIFE_CYCLE	55	174	229	0	1	0	0	0	-1	-1	1	-1	0	0	-1	-1	0	-1	-1	0	0	-1	0	0	-1	0	0	0	0	-1	0	0	-1	0	-1	0	-1	0	0	0	0	0	-1	-1	0	-1	-1	-1	-1
PID_ATF2_PATHWAY	32	197	229	-1	1	0	-1	-1	-1	-1	1	0	-1	-1	0	0	-1	-1	0	-1	-1	-1	0	0	1	-1	-1	0	0	-1	0	0	-1	-1	-1	-1	-1	0	-1	0	0	0	-1	-1	0	0	-1	-1	-1
PID_AVB3_INTEGRIN_PATHWAY	161	65	226	1	1	1	0	1	-1	0	1	1	1	0	-1	0	0	0	0	0	1	0	0	0	1	0	0	1	1	1	1	0	1	1	-1	1	1	1	-1	0	1	1	-1	0	0	1	0	0	1
PID_REG_GR_PATHWAY	19	207	226	-1	0	-1	0	-1	-1	-1	0	-1	-1	-1	-1	-1	-1	-1	0	-1	-1	-1	0	-1	1	0	-1	0	0	0	0	-1	-1	-1	-1	0	0	0	0	0	0	0	-1	-1	0	-1	-1	0	-1
REACTOME_INNATE_IMMUNE_SYSTEM	56	169	225	0	0	0	-1	1	-1	0	0	-1	1	0	-1	-1	-1	-1	-1	0	0	-1	-1	-1	1	0	-1	0	1	0	0	1	-1	0	-1	0	1	-1	0	0	-1	0	0	-1	0	0	-1	-1	0
REACTOME_PLATELET_ACTIVATION_SIGNALING_AND_AGGREGATION	56	169	225	0	0	0	-1	0	-1	0	0	-1	0	-1	-1	-1	-1	-1	-1	-1	0	-1	-1	0	0	0	-1	0	1	0	0	0	0	0	-1	0	0	0	-1	0	0	0	-1	-1	0	0	0	-1	1
REACTOME_PEPTIDE_LIGAND_BINDING_RECEPTORS	111	113	224	-1	0	-1	0	0	1	0	-1	0	0	0	0	0	1	0	0	0	-1	0	-1	-1	1	-1	-1	1	1	0	-1	0	0	0	0	0	0	-1	-1	1	0	0	0	0	1	0	1	0	0
PID_IL2_1PATHWAY	24	200	224	-1	0	0	-1	0	-1	-1	0	0	0	-1	-1	0	-1	-1	0	-1	0	-1	-1	-1	1	0	-1	0	0	-1	0	0	-1	-1	-1	-1	0	-1	0	0	-1	0	-1	0	0	0	-1	-1	0
KEGG_CYTOKINE_CYTOKINE_RECEPTOR_INTERACTION	63	159	222	-1	0	-1	-1	0	0	0	-1	-1	-1	-1	-1	-1	0	-1	0	0	-1	-1	-1	-1	1	-1	-1	1	1	0	-1	-1	0	0	0	-1	0	-1	-1	1	-1	0	-1	-1	1	-1	0	0	0
KEGG_INTESTINAL_IMMUNE_NETWORK_FOR_IGA_PRODUCTION	148	72	220	0	0	0	0	1	0	1	-1	0	1	1	-1	0	1	0	0	1	0	0	-1	-1	1	0	0	1	1	1	0	1	0	1	0	0	1	-1	1	1	0	1	0	0	0	0	1	0	1
KEGG_TOLL_LIKE_RECEPTOR_SIGNALING_PATHWAY	32	186	218	-1	0	0	-1	0	0	0	0	0	0	-1	-1	-1	-1	-1	0	-1	-1	-1	-1	-1	1	0	-1	0	1	0	0	0	0	0	-1	-1	0	-1	-1	0	-1	0	-1	-1	0	-1	-1	-1	0
KEGG_CHEMOKINE_SIGNALING_PATHWAY	44	174	218	-1	0	-1	-1	0	-1	0	-1	0	0	0	-1	-1	-1	-1	0	0	0	-1	-1	-1	1	0	-1	0	1	0	-1	-1	0	0	-1	-1	0	0	-1	1	-1	0	-1	-1	0	-1	0	-1	0
KEGG_ECM_RECEPTOR_INTERACTION	143	75	218	0	1	0	0	0	0	1	0	0	-1	-1	0	0	0	-1	0	0	0	-1	0	1	1	-1	-1	1	1	1	1	0	1	1	0	1	1	1	-1	0	1	1	-1	-1	0	1	0	0	1
KEGG_NEUROTROPHIN_SIGNALING_PATHWAY	9	207	216	-1	0	0	-1	-1	-1	-1	0	0	-1	-1	-1	-1	-1	-1	-1	-1	-1	0	0	0	1	0	-1	-1	0	-1	0	-1	-1	-1	-1	-1	-1	0	0	0	-1	-1	0	-1	-1	0	-1	-1	0
BIOCARTA_MAPK_PATHWAY	14	201	215	-1	0	0	0	0	-1	0	0	0	0	-1	-1	-1	-1	-1	0	-1	0	-1	0	0	0	0	-1	0	0	0	0	-1	-1	-1	-1	-1	-1	0	0	0	-1	-1	-1	0	0	0	-1	-1	0
PID_INTEGRIN3_PATHWAY	64	146	210	0	1	0	-1	0	-1	0	0	-1	0	-1	0	0	-1	-1	0	-1	0	-1	-1	1	1	-1	-1	0	1	0	0	0	0	0	-1	0	0	-1	-1	0	0	0	-1	-1	0	0	0	0	0
ST_ERK1_ERK2_MAPK_PATHWAY	6	200	206	-1	0	0	0	-1	0	0	0	-1	0	-1	-1	-1	-1	0	0	-1	0	-1	0	0	0	0	-1	-1	0	0	0	-1	-1	-1	-1	-1	0	0	0	0	-1	-1	-1	-1	-1	-1	-1	-1	0
REACTOME_SIGNALING_BY_PDGF	113	93	206	0	1	1	0	0	-1	0	0	0	0	-1	-1	0	-1	-1	0	0	1	-1	0	0	0	0	-1	1	1	0	1	0	1	0	-1	1	1	1	-1	1	0	1	-1	0	0	1	0	-1	1
KEGG_CELL_ADHESION_MOLECULES_CAMS	134	71	205	0	0	0	-1	1	0	1	-1	0	1	0	-1	0	1	0	0	0	0	0	-1	-1	1	0	0	1	1	1	0	1	1	1	0	0	1	0	0	1	0	1	0	0	0	0	1	0	1
KEGG_ANTIGEN_PROCESSING_AND_PRESENTATION	133	69	202	0	0	0	0	0	0	1	0	0	1	1	-1	-1	1	0	0	0	0	0	0	0	1	1	0	1	1	1	0	0	0	1	-1	0	1	-1	1	1	1	0	1	0	0	0	1	0	1
NABA_ECM_REGULATORS	93	108	201	-1	0	0	0	0	0	1	-1	0	0	-1	0	-1	0	-1	-1	-1	-1	-1	0	0	0	0	-1	1	0	0	1	1	1	0	-1	1	0	0	-1	0	0	1	-1	-1	0	0	0	0	1
REACTOME_CELL_CYCLE_CHECKPOINTS	51	146	197	0	0	0	-1	0	-1	0	1	0	0	0	-1	0	-1	-1	-1	0	0	-1	0	0	-1	0	1	-1	0	-1	0	1	0	0	0	0	-1	0	0	-1	0	0	-1	0	0	0	-1	-1	-1
PID_IL2_PI3K_PATHWAY	18	179	197	-1	0	0	0	-1	-1	-1	0	0	0	0	-1	-1	-1	-1	-1	-1	0	-1	0	0	1	0	-1	-1	0	-1	0	-1	-1	-1	-1	-1	0	0	0	0	-1	-1	-1	0	-1	0	-1	-1	0
REACTOME_DNA_REPLICATION	45	151	196	-1	1	0	-1	0	-1	-1	1	0	0	0	-1	0	-1	-1	-1	0	0	-1	0	0	-1	0	0	-1	0	-1	0	0	0	0	0	-1	-1	0	0	-1	0	0	-1	0	0	0	-1	-1	-1
REACTOME_IMMUNOREGULATORY_INTERACTIONS_BETWEEN_A_LYMPHOID_AND_A_NON_LYMPHOID_CELL	80	113	193	-1	0	0	0	0	0	1	-1	-1	0	0	-1	-1	1	0	0	0	0	0	-1	-1	1	0	0	1	1	1	0	0	0	0	-1	0	1	0	0	0	0	0	-1	-1	0	-1	0	0	1
REACTOME_CELL_SURFACE_INTERACTIONS_AT_THE_VASCULAR_WALL	31	161	192	-1	0	0	-1	0	-1	0	0	-1	-1	-1	-1	-1	-1	-1	-1	-1	0	-1	-1	0	-1	0	-1	0	0	0	0	-1	0	0	-1	-1	0	0	-1	-1	0	0	-1	-1	0	-1	-1	-1	0
KEGG_PROPANOATE_METABOLISM	159	32	191	0	0	1	1	1	0	0	1	1	1	0	-1	1	0	0	0	1	1	1	1	1	0	0	1	0	0	1	0	0	1	1	1	0	0	-1	1	0	1	0	1	1	0	1	0	-1	1
REACTOME_MHC_CLASS_II_ANTIGEN_PRESENTATION	163	27	190	0	1	1	0	1	0	1	0	0	1	0	-1	0	0	0	0	1	1	0	0	0	0	1	0	1	1	1	1	1	0	1	0	1	1	0	1	0	1	1	0	0	0	1	0	0	1
BIOCARTA_CDMAC_PATHWAY	20	169	189	-1	0	-1	0	0	0	-1	1	-1	0	-1	0	0	-1	-1	0	-1	0	-1	0	0	0	0	-1	0	0	-1	0	0	0	-1	-1	-1	-1	0	-1	0	-1	0	-1	-1	0	-1	-1	-1	0
PID_HIF2PATHWAY	8	179	187	0	0	0	-1	0	-1	-1	0	0	-1	0	-1	-1	-1	-1	0	0	0	-1	0	0	0	0	-1	-1	0	-1	0	-1	0	-1	0	-1	-1	-1	0	0	0	-1	-1	0	-1	0	-1	-1	-1
PID_RAC1_PATHWAY	18	169	187	0	0	0	-1	0	-1	0	0	0	0	0	-1	0	-1	0	-1	-1	0	-1	0	0	-1	0	0	0	0	0	0	-1	-1	0	-1	0	0	0	0	0	-1	0	-1	0	0	0	-1	-1	0
PID_SMAD2_3NUCLEAR_PATHWAY	28	158	186	-1	0	0	0	0	-1	-1	1	-1	0	-1	0	0	-1	-1	-1	-1	0	-1	-1	0	1	0	-1	0	0	0	0	0	0	0	0	0	0	0	0	0	-1	0	-1	-1	0	-1	-1	-1	0
KEGG_NEUROACTIVE_LIGAND_RECEPTOR_INTERACTION	102	82	184	0	0	-1	0	0	1	0	-1	0	0	0	0	-1	1	0	0	0	0	0	-1	-1	1	-1	-1	1	0	0	-1	0	0	0	0	0	0	-1	0	0	0	0	0	0	1	0	1	1	0
REACTOME_AXON_GUIDANCE	87	95	182	0	0	0	0	0	-1	0	0	0	-1	-1	0	0	0	-1	0	0	0	0	0	0	1	0	-1	0	1	0	0	-1	0	0	-1	1	1	0	-1	0	1	0	0	0	0	1	0	0	1
PID_FCER1_PATHWAY	29	153	182	-1	0	0	-1	0	-1	-1	0	0	0	-1	-1	-1	-1	-1	0	0	0	-1	0	0	0	0	-1	0	-1	-1	0	0	-1	0	-1	-1	-1	0	0	0	0	0	-1	-1	0	-1	-1	-1	0
SIG_INSULIN_RECEPTOR_PATHWAY_IN_CARDIAC_MYOCYTES	12	170	182	0	0	0	0	-1	-1	-1	0	0	0	-1	-1	-1	-1	-1	0	0	0	0	0	0	0	0	0	-1	0	-1	0	-1	-1	-1	-1	0	0	0	0	0	0	0	0	0	-1	0	-1	-1	0
REACTOME_TRNA_AMINOACYLATION	25	157	182	-1	0	0	-1	0	0	0	0	0	-1	0	-1	0	0	-1	0	0	-1	0	0	1	-1	0	0	-1	0	0	0	0	0	0	0	-1	-1	-1	0	0	0	-1	-1	0	-1	-1	-1	-1	-1
KEGG_PEROXISOME	156	25	181	1	0	0	1	1	0	1	0	0	1	1	0	1	0	0	1	1	1	1	1	1	0	1	1	0	0	1	0	1	1	0	1	1	0	0	1	0	1	0	1	1	1	0	0	0	0
BIOCARTA_ALK_PATHWAY	151	30	181	1	1	0	0	0	0	0	1	1	0	0	-1	0	0	0	0	-1	0	0	1	1	0	1	0	-1	1	0	1	0	0	1	1	0	0	1	1	1	1	0	0	1	0	1	-1	0	0
KEGG_BUTANOATE_METABOLISM	156	25	181	0	0	0	1	0	0	0	0	1	0	1	0	1	0	1	1	0	1	1	0	0	0	0	1	0	-1	1	0	0	1	1	1	1	0	-1	1	0	1	0	1	1	0	0	0	0	0
BIOCARTA_IL2RB_PATHWAY	17	164	181	-1	0	0	-1	0	-1	-1	0	0	0	-1	-1	0	-1	-1	0	-1	0	-1	-1	0	0	0	-1	0	0	-1	0	0	-1	-1	-1	-1	0	0	0	0	-1	0	-1	0	0	-1	-1	-1	0
PID_TXA2PATHWAY	12	169	181	-1	0	-1	0	0	0	0	-1	0	0	-1	-1	-1	0	-1	0	0	-1	0	-1	-1	1	0	-1	0	1	0	0	0	0	0	-1	-1	0	0	0	0	0	0	0	0	0	0	-1	0	0
PID_NFAT_3PATHWAY	4	176	180	-1	0	0	0	-1	-1	-1	0	0	-1	0	-1	-1	-1	-1	0	-1	-1	-1	0	1	0	0	0	-1	0	0	0	-1	-1	-1	-1	0	-1	0	0	0	0	0	-1	0	0	0	-1	-1	-1
PID_ANGIOPOIETIN_RECEPTOR_PATHWAY	17	162	179	0	0	0	-1	0	-1	-1	0	0	0	-1	-1	-1	-1	-1	-1	-1	0	-1	0	0	0	0	-1	-1	0	-1	0	0	-1	-1	-1	-1	0	0	0	0	0	-1	-1	0	0	0	-1	-1	0
KEGG_VEGF_SIGNALING_PATHWAY	4	174	178	-1	-1	-1	0	-1	-1	-1	0	0	0	-1	0	-1	0	-1	0	-1	0	-1	0	0	0	0	-1	-1	0	-1	0	-1	-1	-1	-1	-1	0	0	0	0	0	0	0	0	0	0	-1	0	-1
REACTOME_G_ALPHA_I_SIGNALLING_EVENTS	98	80	178	-1	0	-1	0	0	0	0	-1	0	0	0	0	0	0	0	0	0	0	0	-1	-1	1	0	-1	1	1	0	-1	0	0	0	0	0	1	-1	0	0	0	0	0	0	0	-1	1	1	0
BIOCARTA_NFKB_PATHWAY	12	166	178	-1	0	-1	-1	0	0	-1	0	-1	0	-1	-1	-1	-1	-1	-1	-1	-1	-1	0	-1	1	0	-1	0	0	-1	0	-1	0	0	-1	-1	-1	0	0	0	-1	0	0	-1	0	-1	-1	-1	0
KEGG_ERBB_SIGNALING_PATHWAY	6	172	178	-1	0	0	0	-1	-1	-1	0	0	-1	-1	-1	-1	-1	-1	0	0	0	-1	0	0	0	0	-1	-1	0	-1	0	-1	-1	-1	-1	-1	0	0	0	0	-1	-1	0	0	-1	-1	-1	-1	0
REACTOME_INTEGRIN_CELL_SURFACE_INTERACTIONS	75	102	177	-1	0	0	0	0	0	0	0	-1	0	-1	0	0	0	-1	0	-1	0	-1	0	0	1	0	-1	0	1	0	1	0	1	0	-1	0	1	0	-1	0	0	0	-1	-1	0	0	-1	0	0
PID_MAPK_TRK_PATHWAY	25	151	176	-1	0	0	-1	0	0	0	0	0	-1	-1	0	0	-1	-1	0	0	0	0	0	0	0	0	-1	0	0	0	0	0	-1	-1	-1	-1	-1	-1	0	0	0	0	-1	0	0	-1	-1	-1	0
PID_INTEGRIN2_PATHWAY	56	119	175	-1	0	0	-1	0	0	0	0	0	0	0	-1	-1	0	-1	0	0	-1	-1	0	-1	1	0	-1	0	1	0	0	0	0	0	0	0	0	0	0	0	0	0	-1	-1	0	-1	0	0	0
KEGG_FATTY_ACID_METABOLISM	138	37	175	0	0	0	1	1	0	0	1	0	0	1	0	1	0	0	0	1	1	1	1	0	0	0	1	0	0	0	0	1	0	0	0	1	0	-1	1	0	0	0	1	0	0	0	0	0	0
KEGG_REGULATION_OF_ACTIN_CYTOSKELETON	27	148	175	0	0	0	-1	0	-1	0	0	0	0	0	-1	-1	-1	-1	0	0	0	-1	0	0	0	0	-1	-1	0	0	0	-1	0	0	-1	0	-1	0	-1	0	0	0	-1	0	0	1	-1	-1	0
BIOCARTA_MET_PATHWAY	19	155	174	0	0	0	-1	-1	-1	-1	1	0	0	0	0	0	-1	0	0	-1	0	0	0	0	0	0	0	0	0	-1	0	-1	-1	-1	-1	-1	0	0	0	0	0	0	-1	0	0	0	-1	-1	0
BIOCARTA_KERATINOCYTE_PATHWAY	12	160	172	-1	0	-1	-1	0	-1	-1	0	0	0	-1	0	0	-1	-1	0	0	-1	-1	0	0	1	0	-1	0	0	-1	0	-1	0	0	-1	-1	-1	0	0	0	-1	0	0	-1	0	-1	-1	0	0
SIG_PIP3_SIGNALING_IN_CARDIAC_MYOCTES	12	160	172	-1	0	0	0	-1	-1	-1	0	0	-1	-1	-1	-1	-1	-1	0	0	0	-1	0	0	0	0	0	-1	0	-1	0	-1	-1	0	-1	-1	0	0	0	0	0	0	0	0	-1	0	-1	-1	0
REACTOME_TRANSCRIPTION	34	138	172	0	0	0	0	0	-1	-1	0	0	0	0	0	0	0	-1	0	0	-1	-1	0	1	-1	0	0	-1	0	-1	0	0	-1	0	0	0	-1	0	0	0	0	-1	-1	-1	0	-1	-1	-1	-1
BIOCARTA_EIF_PATHWAY	9	163	172	0	0	0	-1	-1	-1	-1	1	0	0	0	-1	0	-1	-1	0	-1	0	0	0	0	0	0	0	0	0	0	0	-1	-1	-1	-1	0	0	-1	0	0	0	-1	-1	0	0	0	-1	-1	0
REACTOME_TRANSCRIPTIONAL_REGULATION_OF_WHITE_ADIPOCYTE_DIFFERENTIATION	53	118	171	-1	0	0	0	0	0	-1	1	0	0	0	0	-1	-1	-1	0	0	0	-1	0	1	0	1	0	0	1	-1	0	0	-1	-1	-1	-1	0	0	0	-1	-1	-1	0	-1	0	0	1	0	-1
KEGG_FC_GAMMA_R_MEDIATED_PHAGOCYTOSIS	34	136	170	-1	0	0	-1	0	-1	0	0	0	0	-1	-1	-1	0	-1	0	0	0	-1	0	0	0	0	-1	0	0	0	0	0	0	0	-1	0	0	0	0	0	0	0	0	-1	0	0	-1	0	0
KEGG_PROTEIN_EXPORT	28	141	169	0	0	0	-1	0	-1	-1	1	0	0	0	0	0	-1	0	-1	0	0	-1	0	0	-1	0	0	-1	0	0	0	0	-1	0	0	0	-1	-1	0	-1	-1	0	-1	0	0	0	-1	-1	-1
REACTOME_MEMBRANE_TRAFFICKING	45	124	169	0	0	0	0	0	-1	-1	1	0	0	0	-1	0	-1	-1	0	-1	0	0	0	0	-1	1	0	-1	0	0	1	0	0	0	0	0	0	0	0	0	0	0	-1	0	0	0	-1	-1	0
ST_P38_MAPK_PATHWAY	13	155	168	0	0	0	0	0	-1	-1	0	0	0	-1	0	0	-1	0	0	0	0	0	0	0	0	0	0	-1	0	0	0	-1	-1	-1	0	-1	0	0	0	0	0	0	-1	0	0	0	-1	-1	-1
REACTOME_SIGNALLING_BY_NGF	18	150	168	-1	0	0	0	0	-1	-1	0	0	-1	-1	-1	-1	-1	-1	0	0	0	0	0	0	0	0	-1	-1	0	-1	0	-1	-1	0	-1	0	0	0	0	1	0	0	0	0	0	0	-1	-1	0
PID_FAK_PATHWAY	45	123	168	0	0	0	-1	0	-1	0	1	0	0	0	-1	0	-1	0	0	-1	0	0	1	1	0	1	0	-1	0	0	1	0	-1	-1	-1	0	0	0	0	0	0	0	0	0	0	0	-1	-1	0
PID_IL23_PATHWAY	19	148	167	-1	0	0	0	0	0	0	0	0	-1	-1	-1	-1	-1	-1	0	-1	0	-1	-1	-1	1	0	-1	0	1	-1	-1	-1	0	0	-1	-1	0	0	0	0	-1	0	-1	0	0	0	0	-1	0
REACTOME_CIRCADIAN_CLOCK	15	152	167	-1	0	0	-1	0	-1	-1	0	0	-1	-1	-1	0	-1	-1	0	-1	0	-1	0	0	0	0	-1	-1	0	0	0	-1	0	0	0	-1	0	0	0	0	0	0	-1	0	0	0	-1	-1	0
REACTOME_METABOLISM_OF_NON_CODING_RNA	47	120	167	0	1	0	0	0	0	-1	1	0	0	0	-1	0	-1	-1	-1	0	0	0	1	1	-1	1	0	-1	0	-1	0	0	0	0	0	-1	-1	0	0	-1	0	0	-1	0	0	0	-1	-1	-1
PID_UPA_UPAR_PATHWAY	15	150	165	-1	0	0	-1	0	0	0	0	-1	-1	-1	0	-1	0	-1	-1	-1	-1	-1	-1	-1	0	-1	-1	0	0	0	0	-1	0	0	0	0	0	0	-1	0	0	0	-1	-1	0	-1	0	-1	0
KEGG_UBIQUITIN_MEDIATED_PROTEOLYSIS	76	89	165	0	0	1	0	0	-1	0	1	0	0	0	-1	1	-1	0	0	0	1	0	1	1	0	1	1	-1	0	0	1	0	0	0	0	0	0	0	0	-1	0	0	0	0	0	0	-1	-1	0
PID_P73PATHWAY	3	162	165	-1	0	-1	0	0	0	0	0	-1	-1	-1	0	-1	0	-1	-1	-1	-1	-1	-1	0	1	0	-1	0	0	-1	0	-1	0	0	-1	-1	0	0	0	0	-1	-1	-1	-1	0	0	0	-1	0
PID_MTOR_4PATHWAY	19	146	165	0	0	0	0	0	-1	-1	0	0	0	0	-1	0	-1	0	0	-1	0	0	0	0	-1	0	0	-1	0	0	0	-1	0	0	-1	0	-1	-1	0	0	-1	0	0	0	-1	0	-1	-1	0
REACTOME_MITOTIC_G1_G1_S_PHASES	41	123	164	0	1	0	-1	0	-1	0	1	0	0	0	-1	0	0	-1	0	0	0	-1	0	0	0	0	0	-1	0	-1	0	0	0	0	0	0	-1	0	0	0	0	0	-1	0	0	0	-1	-1	-1
PID_AVB3_OPN_PATHWAY	41	122	163	0	0	0	-1	0	-1	-1	1	0	0	0	-1	0	-1	-1	0	-1	0	-1	0	0	0	0	-1	0	0	0	0	0	0	0	-1	0	0	0	-1	0	0	0	-1	-1	0	0	0	-1	0
PID_MET_PATHWAY	35	128	163	0	0	0	0	0	-1	-1	1	0	0	-1	-1	0	-1	0	0	0	0	0	0	0	0	0	0	-1	0	0	0	-1	0	0	0	-1	0	0	0	0	0	0	0	0	0	0	-1	-1	0
PID_NFAT_TFPATHWAY	41	122	163	-1	1	-1	-1	0	0	-1	0	0	-1	-1	1	0	0	-1	0	0	-1	-1	0	0	1	0	-1	0	0	0	0	0	0	-1	0	0	0	0	-1	0	-1	0	-1	-1	1	-1	0	0	-1
BIOCARTA_GLEEVEC_PATHWAY	39	124	163	0	0	0	0	0	-1	-1	1	0	0	0	0	0	-1	0	0	0	0	0	0	0	0	0	0	0	0	-1	0	0	-1	0	-1	-1	0	0	0	0	-1	0	0	0	0	0	-1	-1	0
PID_ERBB2_ERBB3_PATHWAY	16	146	162	-1	0	0	-1	0	-1	-1	1	0	-1	0	-1	0	-1	-1	0	0	0	0	0	0	-1	0	0	0	0	-1	0	-1	-1	-1	-1	0	0	0	0	0	0	0	0	0	0	0	-1	-1	0
PID_PI3KCI_AKT_PATHWAY	27	135	162	0	0	0	0	-1	-1	-1	0	0	0	-1	-1	-1	-1	0	0	0	0	0	0	1	0	0	0	-1	0	0	1	0	-1	0	-1	0	0	0	1	0	0	0	0	0	0	0	0	-1	-1
REACTOME_MUSCLE_CONTRACTION	80	81	161	0	0	1	1	0	1	0	0	0	0	-1	1	0	0	0	0	0	1	1	1	0	0	0	-1	-1	0	1	0	0	-1	0	-1	1	-1	0	0	1	1	0	1	1	0	1	-1	1	0
PID_TCR_CALCIUM_PATHWAY	18	143	161	-1	0	-1	0	0	-1	-1	0	0	-1	-1	0	0	-1	-1	0	-1	-1	-1	0	0	1	0	-1	0	0	0	-1	0	0	0	0	0	0	0	-1	0	0	0	-1	-1	0	0	0	0	-1
ST_PHOSPHOINOSITIDE_3_KINASE_PATHWAY	4	156	160	0	0	0	0	-1	-1	-1	0	0	-1	-1	-1	-1	-1	-1	0	-1	0	-1	0	0	0	0	0	-1	0	0	0	-1	-1	0	-1	0	0	0	0	0	0	-1	0	0	-1	0	-1	-1	0
BIOCARTA_HER2_PATHWAY	2	158	160	-1	0	0	0	-1	-1	-1	0	0	0	-1	-1	0	-1	0	0	0	0	0	0	0	0	0	-1	0	0	-1	0	0	-1	-1	-1	-1	0	0	0	0	0	0	0	0	0	0	-1	-1	0
REACTOME_METABOLISM_OF_AMINO_ACIDS_AND_DERIVATIVES	28	131	159	-1	0	0	0	0	-1	0	1	0	0	0	-1	0	0	-1	0	0	0	0	0	0	0	0	0	-1	0	0	1	0	0	0	-1	0	-1	-1	1	0	0	0	0	0	0	0	-1	-1	-1
PID_VEGFR1_2_PATHWAY	20	139	159	0	0	0	-1	0	-1	-1	0	0	0	0	-1	-1	-1	0	0	-1	0	0	0	1	0	0	0	-1	0	-1	0	-1	-1	-1	-1	-1	0	0	0	0	0	0	0	0	-1	0	-1	-1	0
PID_IGF1_PATHWAY	40	119	159	0	0	0	0	-1	-1	-1	0	0	0	-1	-1	-1	-1	0	0	0	0	0	0	0	0	0	0	-1	0	-1	1	-1	-1	0	-1	-1	0	0	0	0	0	0	0	0	-1	0	-1	-1	0
PID_CXCR4_PATHWAY	40	119	159	-1	0	0	-1	0	-1	0	0	0	0	0	-1	-1	0	0	-1	0	0	0	0	0	0	0	-1	0	1	0	1	0	-1	0	-1	-1	0	0	0	0	0	0	0	-1	-1	0	-1	-1	0
KEGG_T_CELL_RECEPTOR_SIGNALING_PATHWAY	16	142	158	-1	0	0	-1	0	-1	-1	0	0	-1	0	-1	0	-1	-1	0	0	0	0	0	0	0	0	-1	0	0	-1	0	-1	-1	-1	-1	-1	0	0	0	0	-1	0	-1	-1	0	-1	-1	-1	0
KEGG_INSULIN_SIGNALING_PATHWAY	21	137	158	-1	0	0	0	-1	-1	0	0	0	0	-1	-1	0	-1	-1	0	0	0	0	0	0	0	0	0	0	0	0	0	-1	-1	-1	-1	-1	0	0	0	0	0	0	0	0	-1	0	0	-1	0
REACTOME_METABOLISM_OF_CARBOHYDRATES	119	39	158	0	1	1	1	1	0	1	0	1	0	-1	-1	1	0	-1	1	0	0	0	0	1	0	0	0	0	1	1	0	0	1	1	0	1	0	0	0	1	1	1	0	0	0	1	0	0	1
REACTOME_FATTY_ACID_TRIACYLGLYCEROL_AND_KETONE_BODY_METABOLISM	76	82	158	0	0	0	1	0	0	0	0	0	0	0	-1	0	0	-1	0	0	1	0	0	1	-1	1	1	0	0	0	1	0	0	0	0	0	0	0	0	0	0	0	0	0	0	0	0	-1	-1
PID_CMYB_PATHWAY	32	125	157	-1	0	0	-1	0	-1	0	0	0	0	0	-1	-1	-1	-1	-1	-1	0	-1	0	1	0	0	-1	0	0	0	0	0	0	0	-1	-1	0	0	0	0	0	0	0	-1	0	0	-1	0	0
KEGG_HEMATOPOIETIC_CELL_LINEAGE	32	124	156	-1	0	-1	0	0	0	0	-1	0	0	0	0	-1	0	-1	0	0	-1	-1	-1	0	0	-1	-1	0	0	0	0	0	0	0	-1	-1	0	0	-1	0	0	0	-1	-1	0	-1	0	0	0
KEGG_NATURAL_KILLER_CELL_MEDIATED_CYTOTOXICITY	31	123	154	-1	0	0	-1	0	0	1	-1	-1	0	0	0	-1	0	0	0	0	0	-1	-1	0	1	0	-1	1	0	0	0	0	0	0	-1	-1	0	0	0	0	0	0	-1	-1	0	-1	0	-1	0
BIOCARTA_PPARA_PATHWAY	66	88	154	0	0	0	0	0	-1	-1	1	0	0	0	-1	0	-1	0	0	0	1	0	1	0	0	0	0	-1	0	0	1	0	0	0	0	0	0	0	0	0	0	0	0	0	0	0	0	-1	0
BIOCARTA_FCER1_PATHWAY	18	136	154	-1	0	0	-1	0	-1	-1	0	0	0	0	-1	0	-1	0	0	0	0	-1	0	0	-1	0	-1	0	0	-1	0	0	-1	-1	-1	-1	0	0	0	0	0	0	0	0	0	0	-1	-1	0
PID_RHOA_PATHWAY	29	123	152	0	0	0	0	0	-1	-1	1	0	0	-1	0	0	-1	0	0	0	0	0	0	0	0	0	0	0	0	-1	0	0	-1	0	-1	0	0	-1	0	0	0	0	-1	0	0	0	0	-1	-1
KEGG_B_CELL_RECEPTOR_SIGNALING_PATHWAY	16	136	152	-1	0	0	-1	0	-1	-1	0	0	0	0	-1	-1	-1	-1	-1	0	0	-1	0	-1	0	0	-1	0	0	-1	0	0	0	-1	-1	-1	0	0	0	0	-1	0	-1	-1	0	-1	-1	-1	0
KEGG_BETA_ALANINE_METABOLISM	149	2	151	1	0	0	1	1	0	0	1	1	1	1	0	1	0	0	0	1	0	0	0	1	0	1	1	0	0	1	0	0	1	1	0	1	1	0	1	0	1	0	0	1	0	0	0	0	0
PID_BCR_5PATHWAY	22	129	151	-1	0	0	-1	0	-1	-1	0	0	0	0	-1	-1	-1	-1	0	0	0	-1	0	0	0	0	-1	0	0	-1	0	0	-1	-1	-1	-1	0	0	0	0	-1	0	-1	-1	0	0	-1	-1	0
REACTOME_SIGNALING_BY_SCF_KIT	16	134	150	-1	0	0	0	-1	-1	-1	0	0	0	0	-1	-1	-1	0	-1	0	0	0	0	0	0	0	-1	0	0	-1	0	0	0	0	-1	-1	0	0	0	0	0	0	0	0	0	0	-1	-1	0
PID_GLYPICAN_1PATHWAY	13	137	150	-1	0	0	0	0	-1	0	0	0	0	-1	-1	0	-1	-1	0	0	0	0	-1	0	0	0	-1	0	0	0	0	0	-1	0	-1	-1	0	0	0	0	0	0	-1	-1	0	0	-1	0	0
ST_B_CELL_ANTIGEN_RECEPTOR	4	145	149	-1	0	0	0	0	-1	0	0	-1	-1	-1	-1	-1	0	-1	-1	0	0	-1	0	0	0	0	-1	0	0	-1	0	-1	-1	-1	-1	-1	0	0	0	0	-1	-1	0	0	0	-1	-1	0	0
PID_INTEGRIN_A4B1_PATHWAY	42	107	149	0	0	0	-1	0	-1	0	0	0	0	-1	-1	0	0	-1	0	0	0	-1	0	-1	0	0	-1	0	1	0	0	0	0	0	-1	0	0	0	-1	0	0	0	-1	0	0	0	0	-1	0
KEGG_CITRATE_CYCLE_TCA_CYCLE	103	46	149	0	0	0	0	1	0	1	0	1	0	0	0	1	0	0	1	1	1	1	1	1	0	0	0	0	0	1	0	0	0	0	0	0	0	-1	0	1	1	0	1	0	0	1	0	0	0
BIOCARTA_PDGF_PATHWAY	34	114	148	-1	0	0	0	0	-1	-1	1	0	0	-1	0	0	-1	-1	0	0	0	0	0	0	0	0	-1	0	0	0	0	0	-1	-1	-1	0	0	0	0	0	0	0	0	0	0	0	-1	-1	0
PID_TGFBR_PATHWAY	43	104	147	0	0	1	0	0	-1	0	1	0	0	-1	-1	0	-1	-1	0	0	0	-1	0	0	0	1	0	-1	0	0	1	0	0	0	0	0	0	0	0	0	0	0	-1	0	0	1	-1	-1	0
KEGG_LYSOSOME	66	81	147	-1	0	0	0	0	0	1	0	0	0	-1	-1	0	0	-1	0	0	1	0	0	0	-1	0	0	1	1	1	1	0	0	0	-1	1	1	0	0	0	0	0	0	0	0	0	-1	-1	1
PID_TELOMERASE_PATHWAY	49	98	147	0	0	0	0	0	-1	-1	1	0	0	0	0	0	-1	-1	0	0	0	0	0	0	1	0	0	-1	0	0	0	0	0	0	0	0	0	0	1	0	0	0	0	0	0	0	-1	-1	0
BIOCARTA_INTEGRIN_PATHWAY	12	135	147	-1	0	0	0	0	-1	0	0	0	-1	-1	-1	-1	-1	-1	0	0	0	-1	0	0	0	0	-1	-1	0	0	0	-1	0	0	-1	0	0	0	0	1	0	0	0	0	0	0	-1	-1	0
REACTOME_APOPTOSIS	32	114	146	-1	0	0	0	0	-1	0	1	0	0	0	-1	0	-1	-1	0	0	0	-1	0	0	0	0	0	-1	0	0	0	0	0	0	0	0	0	0	0	0	0	0	0	0	0	0	-1	-1	-1
REACTOME_ENOS_ACTIVATION_AND_REGULATION	2	144	146	0	0	-1	-1	0	0	-1	0	-1	0	0	0	0	-1	0	-1	-1	-1	0	0	0	0	0	0	-1	0	0	-1	0	-1	-1	-1	0	-1	0	0	0	0	-1	0	0	0	-1	-1	0	-1
PID_PI3KCI_PATHWAY	20	126	146	-1	0	0	-1	-1	-1	-1	0	0	0	0	0	-1	-1	0	-1	0	0	0	0	0	0	0	-1	-1	0	-1	0	0	0	0	-1	-1	0	1	0	0	-1	0	0	-1	0	0	-1	-1	0
PID_ECADHERIN_NASCENT_AJ_PATHWAY	43	103	146	0	0	0	-1	0	-1	-1	1	1	0	0	-1	0	-1	0	0	0	0	0	0	0	0	0	0	-1	1	0	1	0	0	0	0	0	0	0	0	0	0	0	0	0	-1	0	-1	-1	0
PID_IL4_2PATHWAY	26	120	146	-1	0	0	0	0	0	-1	0	0	-1	-1	-1	-1	0	-1	0	-1	0	-1	-1	0	1	0	-1	0	0	-1	0	0	0	0	-1	-1	0	0	-1	0	0	0	-1	0	0	0	-1	0	0
KEGG_FC_EPSILON_RI_SIGNALING_PATHWAY	9	136	145	-1	0	0	0	0	-1	0	0	0	0	0	-1	-1	-1	-1	0	0	0	0	0	0	0	0	-1	0	0	-1	0	0	0	-1	-1	-1	0	0	0	0	0	0	0	-1	0	0	-1	-1	0
BIOCARTA_INSULIN_PATHWAY	37	108	145	0	0	0	0	-1	-1	-1	1	0	0	-1	0	0	-1	-1	0	0	0	0	1	0	0	0	0	0	0	-1	0	-1	-1	0	-1	0	0	0	0	0	0	0	0	0	0	0	0	-1	0
KEGG_RNA_DEGRADATION	44	101	145	0	0	0	0	0	-1	0	0	0	0	0	-1	0	0	0	0	0	0	0	1	0	-1	1	0	-1	0	0	0	0	0	0	0	-1	-1	0	0	0	0	0	0	0	0	0	-1	-1	-1
KEGG_JAK_STAT_SIGNALING_PATHWAY	29	115	144	-1	0	0	0	0	0	0	0	0	0	0	-1	-1	-1	0	0	0	0	-1	-1	-1	1	1	-1	0	0	-1	0	0	0	-1	-1	-1	0	0	0	0	-1	0	0	0	0	0	-1	-1	0
PID_AMB2_NEUTROPHILS_PATHWAY	63	81	144	-1	1	0	0	0	0	0	0	0	0	-1	-1	-1	0	-1	0	0	0	-1	-1	0	1	0	-1	0	1	0	0	0	0	0	0	0	0	0	0	0	0	0	-1	-1	0	0	-1	0	0
PID_INSULIN_PATHWAY	27	117	144	0	0	0	0	0	-1	-1	0	0	0	0	-1	0	-1	-1	-1	0	1	0	0	0	0	0	0	-1	0	0	0	0	-1	0	-1	0	0	1	0	0	0	0	0	0	0	0	-1	-1	0
NABA_ECM_AFFILIATED	86	58	144	0	0	0	0	0	0	1	-1	0	1	0	0	-1	0	0	-1	0	0	1	0	0	0	0	0	1	0	0	0	0	0	0	0	1	0	0	0	0	0	1	1	-1	0	0	1	1	1
BIOCARTA_VEGF_PATHWAY	17	126	143	0	0	0	-1	0	-1	-1	1	0	0	0	0	0	-1	0	-1	0	0	0	0	0	0	0	0	-1	0	-1	0	-1	-1	-1	-1	-1	0	0	0	0	0	0	0	0	-1	0	-1	-1	0
SA_B_CELL_RECEPTOR_COMPLEXES	12	131	143	-1	0	0	0	0	-1	0	0	0	0	-1	0	0	-1	-1	0	-1	0	-1	0	0	0	0	-1	0	0	0	0	0	-1	0	-1	-1	0	0	-1	0	-1	0	-1	-1	0	-1	0	-1	0
KEGG_DRUG_METABOLISM_CYTOCHROME_P450	115	28	143	0	0	0	0	1	0	1	0	0	0	1	0	1	1	0	1	1	1	1	0	-1	0	0	1	1	-1	1	0	1	0	0	0	1	0	0	0	0	0	1	1	0	0	0	0	0	1
PID_CXCR3_PATHWAY	11	131	142	-1	0	0	-1	0	-1	0	0	0	0	0	-1	-1	-1	0	0	0	0	0	0	0	1	0	0	0	1	-1	0	-1	0	0	-1	0	0	0	0	0	0	0	0	0	0	0	-1	-1	0
KEGG_PPAR_SIGNALING_PATHWAY	100	42	142	0	0	0	1	1	1	0	1	0	1	0	0	-1	-1	0	0	1	1	1	0	0	0	0	1	0	1	0	0	0	-1	0	0	0	1	0	0	-1	0	0	1	0	0	1	1	0	-1
BIOCARTA_FMLP_PATHWAY	5	137	142	-1	0	-1	0	0	0	0	0	-1	0	0	0	-1	0	0	0	0	0	0	-1	0	0	0	-1	0	0	0	0	-1	0	-1	-1	-1	-1	0	0	0	0	0	0	0	0	-1	-1	0	0
REACTOME_AMYLOIDS	125	15	140	1	1	0	0	1	0	1	0	0	0	0	0	0	1	0	0	0	0	-1	0	0	0	0	0	0	1	0	1	0	0	1	0	1	0	0	0	1	1	0	0	1	0	0	1	1	1
SIG_IL4RECEPTOR_IN_B_LYPHOCYTES	15	124	139	-1	0	0	0	-1	-1	-1	0	0	0	-1	-1	-1	-1	-1	-1	0	0	0	0	0	0	0	-1	0	0	-1	0	0	-1	-1	-1	-1	0	0	0	0	-1	0	0	0	0	0	-1	0	0
KEGG_APOPTOSIS	6	132	138	-1	0	0	-1	0	0	-1	0	0	-1	-1	-1	0	-1	-1	-1	0	0	-1	0	0	1	0	-1	0	0	0	0	-1	0	-1	-1	-1	0	0	0	0	-1	0	0	-1	0	0	-1	-1	0
ST_INTERFERON_GAMMA_PATHWAY	10	128	138	0	0	0	0	0	-1	0	0	0	0	0	0	0	0	0	-1	-1	0	0	-1	-1	0	0	0	0	0	-1	0	0	-1	0	-1	-1	1	0	0	0	-1	-1	0	0	-1	0	-1	0	-1
BIOCARTA_HIF_PATHWAY	1	137	138	0	0	0	-1	0	-1	-1	0	0	0	0	0	0	-1	-1	0	0	0	0	0	0	0	-1	0	-1	0	0	0	-1	-1	-1	-1	-1	0	0	0	0	0	0	-1	-1	0	0	-1	-1	0
ST_TUMOR_NECROSIS_FACTOR_PATHWAY	8	130	138	-1	0	-1	-1	0	0	0	0	0	0	0	-1	-1	0	-1	-1	0	-1	-1	0	-1	1	0	-1	0	0	-1	0	0	0	-1	0	-1	-1	0	-1	0	-1	-1	-1	-1	0	0	-1	-1	0
PID_IFNG_PATHWAY	26	111	137	0	0	0	0	0	-1	0	0	0	0	0	-1	0	-1	0	0	0	0	0	0	-1	1	0	0	0	0	0	0	0	0	0	-1	0	0	0	0	0	0	-1	0	0	0	0	-1	-1	0
BIOCARTA_CCR5_PATHWAY	48	89	137	0	0	0	-1	0	0	0	0	1	0	0	0	0	0	0	1	0	0	-1	0	0	0	0	-1	1	0	0	-1	0	0	0	0	0	0	-1	-1	1	0	0	-1	-1	1	0	0	0	0
KEGG_P53_SIGNALING_PATHWAY	23	113	136	0	0	-1	-1	0	0	-1	0	-1	0	0	0	0	0	-1	-1	-1	0	-1	0	1	1	0	0	-1	0	-1	1	0	0	-1	0	-1	0	-1	0	0	-1	-1	-1	-1	0	-1	-1	-1	0
PID_ERBB1_INTERNALIZATION_PATHWAY	39	96	135	0	0	0	0	0	-1	-1	1	0	0	0	-1	0	-1	0	-1	0	0	0	0	0	0	0	0	0	0	-1	0	0	0	0	0	0	0	0	0	-1	0	0	0	0	-1	0	-1	-1	0
PID_PDGFRA_PATHWAY	36	99	135	0	0	0	0	-1	-1	-1	1	0	0	0	0	0	-1	-1	0	0	0	-1	0	0	0	0	0	0	0	-1	0	0	-1	0	0	0	0	0	0	0	0	0	0	0	0	0	-1	-1	0
KEGG_CARDIAC_MUSCLE_CONTRACTION	55	80	135	0	-1	0	0	0	0	0	0	0	0	0	0	0	0	0	1	1	0	0	0	0	0	0	0	0	0	1	0	-1	0	0	0	1	-1	0	0	0	1	0	1	1	0	0	1	0	0
REACTOME_SIGNALING_BY_INSULIN_RECEPTOR	11	124	135	0	0	0	0	-1	-1	-1	0	0	0	0	-1	-1	-1	-1	0	0	0	0	0	0	0	0	0	-1	0	-1	0	-1	-1	0	-1	-1	0	0	0	0	0	0	0	0	0	0	-1	-1	0
KEGG_NICOTINATE_AND_NICOTINAMIDE_METABOLISM	5	130	135	0	0	-1	-1	0	-1	0	0	-1	0	0	0	0	-1	-1	-1	0	-1	0	0	0	1	0	0	-1	0	-1	-1	0	0	-1	0	-1	0	0	0	0	-1	-1	0	-1	-1	0	-1	0	-1
PID_CD40_PATHWAY	6	128	134	-1	0	0	0	0	0	-1	0	-1	0	-1	0	-1	-1	-1	-1	-1	0	0	0	0	1	0	-1	-1	0	-1	0	0	0	-1	-1	-1	-1	0	0	0	-1	-1	0	-1	0	-1	-1	0	0
BIOCARTA_ACTINY_PATHWAY	19	115	134	0	0	0	0	0	-1	0	0	0	0	0	0	-1	-1	0	-1	0	0	-1	0	0	0	1	0	-1	0	0	1	0	-1	0	-1	0	0	0	0	0	-1	0	0	-1	0	0	-1	0	0
PID_NFKAPPAB_CANONICAL_PATHWAY	15	118	133	-1	0	0	-1	0	0	-1	1	0	0	0	0	0	-1	0	-1	-1	0	-1	0	0	1	0	0	0	0	-1	0	0	0	-1	0	-1	-1	0	0	0	-1	0	-1	-1	-1	0	-1	-1	0
BIOCARTA_CARDIACEGF_PATHWAY	38	95	133	0	0	-1	0	0	-1	0	1	0	0	-1	0	0	-1	-1	0	0	0	-1	0	0	1	0	0	0	0	-1	1	1	0	0	-1	-1	0	0	0	0	0	0	0	0	0	0	0	0	0
BIOCARTA_ARENRF2_PATHWAY	10	122	132	0	0	-1	0	0	-1	-1	1	0	0	-1	0	0	-1	-1	0	-1	0	0	0	0	0	0	-1	0	0	-1	0	0	-1	-1	-1	0	0	0	-1	0	-1	0	-1	-1	0	0	0	-1	-1
ST_INTEGRIN_SIGNALING_PATHWAY	13	119	132	-1	0	0	-1	0	-1	0	0	0	-1	-1	-1	0	0	-1	0	-1	0	0	0	1	0	0	-1	-1	1	0	0	-1	-1	0	-1	0	0	0	0	0	0	0	0	0	-1	0	-1	-1	0
PID_NCADHERIN_PATHWAY	77	55	132	0	0	1	0	0	0	0	1	1	0	0	-1	0	0	0	1	0	1	0	0	0	0	0	0	0	0	0	0	-1	0	0	0	0	0	0	1	0	0	1	0	0	0	1	0	0	1
REACTOME_SLC_MEDIATED_TRANSMEMBRANE_TRANSPORT	0	131	131	-1	0	-1	0	-1	0	0	-1	-1	-1	-1	-1	0	0	-1	0	0	0	0	0	0	-1	-1	-1	0	0	0	0	-1	0	-1	0	-1	0	0	-1	0	-1	0	-1	0	-1	0	-1	-1	0
BIOCARTA_LAIR_PATHWAY	63	68	131	0	0	0	0	1	0	0	0	0	0	0	-1	0	0	-1	0	0	0	0	0	-1	1	1	0	1	1	0	0	0	0	0	0	0	1	0	0	0	0	0	0	0	0	0	0	0	0
REACTOME_MITOCHONDRIAL_PROTEIN_IMPORT	60	71	131	0	0	0	0	0	-1	1	0	0	0	0	-1	1	0	-1	0	0	0	0	0	1	0	0	1	0	-1	0	0	0	0	0	0	0	-1	0	1	0	0	0	1	0	0	0	0	0	0
BIOCARTA_RAS_PATHWAY	10	121	131	0	0	0	0	-1	-1	-1	0	0	0	0	-1	-1	-1	-1	-1	0	0	0	0	0	0	0	0	-1	0	-1	0	0	0	0	-1	-1	-1	0	0	0	0	0	0	0	0	0	-1	0	0
PID_IL1_PATHWAY	13	116	129	-1	0	0	-1	-1	0	-1	0	0	0	0	-1	0	-1	-1	0	0	0	0	0	0	0	0	-1	0	0	0	0	0	0	0	-1	-1	0	0	0	0	0	0	-1	0	0	0	-1	-1	0
PID_TCPTP_PATHWAY	10	117	127	0	0	0	-1	-1	-1	0	0	0	0	0	-1	0	-1	0	0	0	0	0	0	0	0	0	-1	0	0	-1	0	-1	-1	0	-1	0	0	0	0	0	0	0	-1	0	0	0	-1	-1	0
BIOCARTA_MTOR_PATHWAY	36	91	127	0	0	0	0	0	-1	-1	1	0	0	0	-1	0	-1	0	0	0	1	0	0	0	0	1	0	-1	0	0	0	0	0	0	0	0	0	0	0	0	0	0	0	0	0	0	-1	-1	0
PID_CDC42_PATHWAY	21	106	127	0	0	0	-1	0	-1	-1	1	0	0	0	-1	0	-1	0	0	0	0	0	0	0	0	0	0	-1	0	0	0	0	-1	0	-1	0	-1	0	0	0	0	0	0	0	0	0	-1	-1	0
PID_PRL_SIGNALING_EVENTS_PATHWAY	4	123	127	-1	0	0	0	0	-1	0	0	0	-1	-1	0	0	0	0	0	0	0	-1	0	0	0	0	0	0	0	0	0	0	0	-1	-1	0	0	0	-1	0	-1	0	-1	0	0	0	-1	-1	0
BIOCARTA_IL1R_PATHWAY	6	121	127	0	0	0	0	-1	0	-1	0	0	-1	0	0	-1	0	0	0	-1	0	-1	0	0	1	0	-1	0	0	0	0	-1	0	0	-1	-1	-1	0	0	0	-1	0	-1	-1	0	-1	-1	-1	0
KEGG_AMINO_SUGAR_AND_NUCLEOTIDE_SUGAR_METABOLISM	6	121	127	-1	0	0	0	0	0	0	0	0	-1	-1	-1	0	0	-1	-1	-1	0	-1	0	0	0	0	-1	0	0	-1	0	0	0	0	0	-1	-1	0	0	0	0	-1	-1	0	0	0	-1	-1	0
PID_CERAMIDE_PATHWAY	3	123	126	-1	0	0	0	0	-1	0	0	0	-1	-1	-1	-1	0	-1	0	0	0	-1	0	0	1	0	0	-1	0	0	0	-1	0	0	-1	0	0	0	0	0	-1	0	0	0	0	0	-1	-1	0
BIOCARTA_NFAT_PATHWAY	86	40	126	0	1	1	0	0	0	0	0	1	0	0	-1	0	0	0	1	1	0	0	1	0	0	1	0	0	1	0	0	0	0	0	0	0	0	0	1	0	0	0	0	1	0	1	-1	0	0
PID_SHP2_PATHWAY	19	106	125	0	0	0	-1	0	-1	-1	0	0	0	0	-1	-1	-1	0	0	0	0	0	0	0	0	0	-1	0	0	-1	0	-1	-1	-1	-1	-1	0	0	0	0	0	0	0	0	0	0	-1	-1	0
BIOCARTA_IGF1MTOR_PATHWAY	40	85	125	0	0	0	0	-1	-1	-1	1	0	0	0	-1	-1	0	0	0	0	1	0	1	0	0	0	0	-1	0	0	0	0	-1	0	-1	0	0	0	1	0	0	0	0	0	0	0	-1	-1	0
PID_PI3K_PLC_TRK_PATHWAY	51	74	125	0	0	0	0	0	-1	0	1	0	0	0	0	-1	-1	0	0	0	0	0	0	0	0	0	0	-1	0	0	1	0	0	0	-1	0	0	0	0	0	0	0	0	0	0	0	-1	0	0
PID_HDAC_CLASSII_PATHWAY	8	116	124	0	0	0	0	0	-1	0	0	0	0	0	-1	-1	-1	0	0	0	0	0	0	0	0	0	-1	-1	0	0	0	-1	-1	0	0	0	-1	0	0	0	0	-1	0	0	0	0	-1	0	-1
BIOCARTA_P53HYPOXIA_PATHWAY	4	120	124	0	0	0	0	-1	-1	-1	0	0	0	0	-1	0	-1	-1	0	-1	0	0	0	0	0	0	0	0	0	-1	0	0	0	0	0	0	0	0	0	0	0	-1	-1	0	-1	0	-1	-1	0
BIOCARTA_BLYMPHOCYTE_PATHWAY	63	61	124	0	0	0	-1	0	0	1	-1	0	1	0	-1	-1	0	0	-1	0	0	0	0	-1	1	0	0	1	0	0	0	0	0	0	0	-1	0	0	0	0	0	0	-1	0	0	0	0	0	1
PID_IL3_PATHWAY	27	96	123	0	1	0	0	0	-1	-1	1	0	0	0	-1	0	-1	-1	0	0	1	0	0	0	0	0	0	-1	0	0	0	0	-1	0	-1	0	0	0	0	0	0	0	0	0	0	0	0	0	0
PID_FOXO_PATHWAY	29	94	123	0	0	0	0	0	-1	-1	1	0	0	0	-1	0	-1	-1	0	-1	1	0	0	1	0	0	0	-1	0	0	1	0	0	0	0	0	0	0	0	0	0	0	0	0	0	0	-1	-1	0
KEGG_LEUKOCYTE_TRANSENDOTHELIAL_MIGRATION	48	75	123	0	0	0	-1	0	-1	0	0	0	0	0	0	-1	0	0	0	0	0	0	0	0	1	0	0	0	0	0	0	-1	0	0	-1	0	0	0	0	0	0	0	-1	-1	0	0	0	0	0
KEGG_TGF_BETA_SIGNALING_PATHWAY	63	60	123	0	1	0	0	0	-1	0	0	0	0	0	-1	0	0	0	0	0	0	0	0	0	1	0	-1	0	1	0	0	1	0	0	0	0	0	0	0	0	0	0	-1	0	0	0	-1	0	0
SIG_REGULATION_OF_THE_ACTIN_CYTOSKELETON_BY_RHO_GTPASES	9	114	123	0	0	0	0	-1	0	0	0	0	0	-1	-1	0	0	-1	0	0	0	-1	0	0	0	0	-1	0	0	-1	0	-1	-1	0	-1	0	0	0	0	0	0	0	-1	0	0	0	0	-1	0
BIOCARTA_LONGEVITY_PATHWAY	112	10	122	0	0	1	0	0	0	-1	1	1	1	0	0	0	0	0	0	0	1	0	1	0	0	1	0	0	1	0	1	0	0	0	0	0	0	1	0	0	0	0	1	1	0	1	0	0	0
BIOCARTA_GCR_PATHWAY	103	19	122	0	1	1	0	0	-1	0	1	0	0	0	0	0	-1	0	0	0	1	0	1	1	1	1	0	0	1	0	0	0	0	0	0	0	0	0	1	1	1	0	1	0	0	0	-1	0	1
PID_ECADHERIN_STABILIZATION_PATHWAY	9	113	122	0	0	0	-1	0	0	-1	0	0	0	-1	-1	-1	0	-1	-1	-1	0	-1	0	0	0	0	-1	0	1	0	0	-1	0	0	0	0	0	0	0	0	-1	0	-1	0	-1	0	-1	-1	0
PID_ERBB1_RECEPTOR_PROXIMAL_PATHWAY	22	98	120	0	0	0	0	0	-1	0	0	0	0	0	-1	0	-1	0	0	0	0	0	0	0	0	1	0	0	0	0	0	0	-1	0	-1	-1	0	0	0	0	0	0	0	0	0	1	-1	-1	0
BIOCARTA_BCELLSURVIVAL_PATHWAY	45	75	120	0	0	0	-1	0	-1	-1	1	0	0	0	0	0	-1	0	0	0	0	0	0	0	0	0	0	0	0	0	0	0	-1	0	-1	0	0	0	0	0	0	0	-1	0	0	0	-1	-1	0
BIOCARTA_RACCYCD_PATHWAY	44	76	120	0	0	0	0	0	0	-1	1	0	0	0	-1	0	0	0	0	0	0	0	0	0	0	1	0	-1	0	0	0	0	0	0	-1	0	0	0	1	0	0	0	0	0	0	0	-1	-1	0
BIOCARTA_HCMV_PATHWAY	12	108	120	0	0	0	0	0	-1	-1	0	0	0	0	-1	-1	0	0	0	0	0	0	0	0	0	0	0	0	0	0	0	-1	-1	-1	-1	-1	0	0	0	0	0	0	0	0	0	0	-1	-1	0
PID_BETA_CATENIN_NUC_PATHWAY	72	47	119	0	1	0	0	0	-1	0	1	0	0	0	0	0	0	0	0	0	0	0	0	0	0	1	0	0	0	0	1	0	0	0	-1	0	0	0	0	0	0	0	0	0	0	1	0	0	0
PID_LYSOPHOSPHOLIPID_PATHWAY	27	92	119	0	0	0	0	0	0	0	0	0	0	0	0	0	0	-1	0	0	0	0	0	0	0	0	-1	0	0	0	0	0	0	0	-1	0	0	0	0	0	0	0	0	-1	0	0	-1	0	0
PID_FGF_PATHWAY	23	96	119	0	0	0	-1	0	-1	-1	0	0	0	0	-1	0	0	-1	0	0	0	-1	0	-1	0	0	0	0	1	0	0	0	0	0	-1	0	0	0	0	0	0	0	-1	0	0	0	0	-1	0
PID_PTP1B_PATHWAY	14	104	118	-1	0	0	-1	0	-1	0	0	0	0	0	-1	-1	0	-1	-1	0	0	-1	0	0	0	0	-1	0	0	0	0	0	0	0	-1	0	0	0	0	0	0	0	-1	-1	0	0	0	0	0
PID_CD8_TCR_DOWNSTREAM_PATHWAY	51	66	117	-1	0	0	0	0	0	0	0	0	0	-1	0	0	0	-1	1	0	0	-1	-1	0	1	0	-1	1	0	0	-1	0	0	0	0	0	0	-1	0	0	0	1	-1	0	0	-1	0	0	0
PID_LYMPH_ANGIOGENESIS_PATHWAY	48	69	117	0	1	0	-1	0	-1	0	0	0	0	0	0	0	-1	0	0	0	0	0	0	0	0	0	0	0	0	0	0	0	0	0	-1	0	0	0	-1	0	0	0	-1	0	-1	0	-1	-1	0
BIOCARTA_AKT_PATHWAY	53	63	116	0	1	0	0	0	-1	-1	1	0	0	0	-1	0	-1	0	0	0	0	0	0	0	0	1	0	-1	0	0	0	0	0	0	-1	0	0	0	1	0	0	0	0	0	0	0	-1	0	0
KEGG_ADIPOCYTOKINE_SIGNALING_PATHWAY	16	100	116	0	0	0	0	0	0	-1	0	0	0	0	-1	-1	0	0	0	0	0	0	0	0	1	0	0	0	0	-1	0	0	-1	-1	-1	0	0	-1	0	0	-1	-1	0	0	0	0	1	0	-1
BIOCARTA_ETC_PATHWAY	100	16	116	0	0	0	0	1	0	1	0	1	0	0	0	1	0	0	1	1	1	0	1	1	0	0	1	0	0	1	0	0	0	0	0	0	0	0	1	0	1	0	1	1	1	1	0	0	0
REACTOME_METABOLISM_OF_VITAMINS_AND_COFACTORS	11	104	115	0	0	-1	0	0	0	0	0	-1	0	0	-1	0	-1	0	0	0	0	0	0	0	0	0	0	-1	0	0	0	0	0	0	0	-1	-1	0	0	0	0	-1	0	0	0	0	0	-1	-1
PID_ILK_PATHWAY	45	70	115	0	0	0	0	0	0	0	1	0	0	-1	-1	0	0	0	0	0	0	0	1	1	0	0	0	-1	0	0	0	0	0	0	-1	0	0	1	0	0	0	0	0	0	0	1	-1	0	0
KEGG_PYRIMIDINE_METABOLISM	30	84	114	0	0	0	0	0	0	0	0	0	0	0	0	0	0	0	-1	0	-1	0	0	1	-1	1	0	-1	0	0	0	0	0	0	0	0	-1	0	0	0	0	-1	0	0	0	-1	-1	-1	-1
BIOCARTA_IL10_PATHWAY	26	88	114	0	0	0	0	0	0	0	0	0	0	0	0	0	0	-1	0	0	0	0	-1	-1	1	0	-1	0	0	0	0	0	0	0	-1	0	1	0	0	0	-1	-1	-1	-1	0	0	0	0	0
BIOCARTA_AHSP_PATHWAY	112	2	114	1	1	0	1	1	1	1	0	1	0	0	0	0	0	0	1	0	0	0	0	0	0	1	1	1	0	1	0	0	1	1	0	0	0	0	0	0	0	1	0	0	1	1	0	0	1
PID_RET_PATHWAY	31	83	114	0	0	0	0	-1	-1	-1	0	0	0	0	-1	-1	-1	0	0	0	0	0	0	0	0	0	0	-1	0	0	1	0	-1	0	0	0	0	0	0	0	0	0	0	0	0	0	-1	-1	0
BIOCARTA_RANMS_PATHWAY	1	112	113	-1	0	0	-1	0	0	-1	0	-1	-1	0	0	0	0	-1	-1	0	0	0	-1	0	0	0	-1	0	0	0	0	-1	0	0	0	0	0	0	-1	0	0	0	-1	0	0	0	-1	0	-1
REACTOME_SIGNALING_BY_ERBB4	31	81	112	0	0	0	0	0	-1	-1	0	0	0	0	-1	0	-1	0	0	0	0	0	0	0	0	1	0	-1	0	0	0	0	0	0	-1	0	0	0	1	0	0	0	0	0	0	0	-1	-1	0
PID_IL12_2PATHWAY	60	52	112	-1	0	0	0	0	0	0	0	0	0	0	0	0	0	-1	0	0	0	-1	-1	0	1	1	-1	1	1	0	0	0	0	0	0	-1	1	-1	0	0	0	0	-1	0	1	0	0	0	0
BIOCARTA_ARF_PATHWAY	18	94	112	0	0	0	-1	0	-1	-1	0	0	0	0	0	0	-1	0	-1	0	0	0	0	0	0	0	0	0	0	-1	0	0	-1	-1	-1	0	0	1	0	0	0	0	0	0	0	0	-1	0	0
KEGG_ENDOCYTOSIS	51	60	111	-1	-1	0	0	0	0	0	0	0	0	-1	-1	0	0	-1	0	0	0	0	0	1	0	1	0	0	1	0	1	0	0	0	0	0	0	0	0	0	0	0	0	0	0	0	-1	-1	0
REACTOME_IRON_UPTAKE_AND_TRANSPORT	26	85	111	0	0	0	1	0	0	0	0	0	0	0	-1	0	-1	0	0	-1	0	0	0	0	-1	0	0	0	0	0	1	0	0	0	-1	0	0	0	0	0	0	0	0	0	0	0	0	-1	0
BIOCARTA_EIF4_PATHWAY	40	71	111	0	0	0	0	0	-1	-1	0	0	0	0	-1	0	-1	0	0	0	0	0	1	0	0	0	0	-1	0	0	0	0	0	0	0	0	0	0	1	0	0	0	0	0	0	0	-1	-1	0
KEGG_CALCIUM_SIGNALING_PATHWAY	78	33	111	0	0	0	0	0	0	1	-1	0	0	0	0	0	1	0	1	1	1	1	0	0	0	0	-1	1	0	1	-1	0	0	0	0	0	0	0	0	1	1	0	1	1	1	1	0	1	0
PID_P53_REGULATION_PATHWAY	19	90	109	0	0	0	0	0	0	-1	1	0	0	-1	-1	0	0	-1	0	0	0	0	1	1	0	0	0	-1	0	0	0	-1	0	0	0	0	0	0	0	0	0	0	0	0	0	0	-1	-1	0
REACTOME_METABOLISM_OF_NUCLEOTIDES	12	96	108	-1	0	0	0	0	0	0	0	0	0	0	-1	0	0	-1	-1	0	-1	0	0	1	0	0	0	-1	0	-1	0	0	0	0	0	0	-1	0	0	0	0	0	0	-1	0	-1	-1	-1	-1
PID_RB_1PATHWAY	15	93	108	0	0	0	0	0	-1	0	0	0	0	0	-1	0	-1	0	0	-1	0	0	0	0	0	1	-1	0	0	0	0	0	0	0	-1	-1	0	0	0	0	0	0	0	0	0	0	-1	0	0
PID_LKB1_PATHWAY	15	93	108	0	0	0	0	0	-1	0	0	0	0	0	0	-1	0	-1	0	0	0	0	0	0	0	0	0	0	0	0	0	-1	-1	0	-1	0	0	0	0	1	0	0	0	0	0	0	0	0	0
PID_MYC_REPRESS_PATHWAY	55	53	108	0	1	0	0	0	-1	0	0	0	1	0	0	0	0	0	0	0	1	0	0	0	0	1	0	0	0	0	1	0	0	0	-1	0	0	0	0	0	0	0	0	0	0	0	0	0	0
BIOCARTA_TCR_PATHWAY	30	77	107	-1	0	0	0	0	0	-1	0	0	0	0	0	0	-1	0	0	0	0	-1	0	0	0	0	-1	0	0	0	0	0	0	-1	-1	-1	0	0	0	0	0	0	0	0	0	-1	-1	-1	0
KEGG_NUCLEOTIDE_EXCISION_REPAIR	75	32	107	0	1	1	0	1	0	0	0	0	0	0	-1	0	0	0	0	0	0	0	0	0	-1	1	1	0	0	0	0	1	0	0	0	0	-1	0	1	0	0	0	0	0	0	0	-1	0	0
PID_IL2_STAT5_PATHWAY	24	82	106	0	0	0	0	0	-1	0	0	0	0	0	-1	0	0	0	-1	0	0	0	0	0	1	0	-1	0	0	-1	1	-1	0	0	-1	-1	0	0	0	0	-1	0	0	0	0	0	-1	-1	0
PID_VEGFR1_PATHWAY	30	76	106	0	0	0	0	0	-1	-1	1	0	0	0	0	0	-1	0	0	0	0	0	1	0	0	0	0	0	0	0	0	-1	-1	-1	-1	0	0	0	0	0	0	0	0	0	0	1	0	-1	0
BIOCARTA_GSK3_PATHWAY	42	63	105	0	0	0	0	0	0	-1	1	0	1	0	-1	0	-1	0	0	0	0	0	0	0	0	1	0	0	0	0	0	0	0	0	0	0	0	0	0	0	0	1	0	0	0	0	-1	0	0
PID_P75_NTR_PATHWAY	11	94	105	0	0	0	0	0	-1	0	0	0	-1	-1	-1	-1	-1	0	0	0	0	0	0	0	0	0	0	-1	0	0	0	-1	0	0	0	0	0	0	0	1	0	0	0	0	0	0	-1	-1	0
KEGG_PYRUVATE_METABOLISM	66	38	104	0	0	0	0	0	0	0	0	0	0	0	0	1	0	0	1	0	0	0	0	1	0	0	0	0	0	0	0	0	0	0	0	0	0	-1	0	0	0	0	1	0	1	0	0	0	0
REACTOME_POST_TRANSLATIONAL_PROTEIN_MODIFICATION	16	88	104	-1	0	0	-1	0	0	0	0	0	-1	-1	-1	0	0	-1	0	0	0	-1	0	0	0	0	0	0	0	0	1	0	0	0	0	0	0	0	0	0	0	0	-1	0	0	0	-1	-1	0
PID_INTEGRIN5_PATHWAY	37	67	104	0	1	0	0	0	0	0	0	0	0	-1	0	0	0	-1	0	0	0	-1	0	0	1	0	-1	0	1	0	0	0	0	0	0	0	0	-1	-1	0	0	0	-1	0	0	0	0	0	0
PID_E2F_PATHWAY	8	96	104	0	0	0	0	0	0	-1	0	-1	0	0	-1	0	0	-1	-1	0	0	-1	0	0	0	0	-1	0	0	-1	0	0	0	0	0	0	0	0	0	-1	0	0	-1	0	-1	0	-1	-1	0
BIOCARTA_CTCF_PATHWAY	30	74	104	0	0	0	0	0	-1	-1	0	0	0	0	-1	0	-1	0	0	0	0	0	0	0	0	0	0	0	0	0	1	0	-1	0	0	-1	0	0	0	0	0	0	0	0	0	0	-1	-1	0
BIOCARTA_NTHI_PATHWAY	9	94	103	0	0	0	0	0	0	0	0	0	0	-1	0	0	-1	0	0	0	0	-1	0	0	1	0	0	0	0	0	0	0	0	0	-1	-1	-1	-1	0	0	0	0	0	-1	0	0	-1	0	0
REACTOME_SIGNALING_BY_FGFR_IN_DISEASE	15	88	103	0	0	0	0	-1	-1	0	0	0	0	0	-1	0	0	0	0	0	0	0	0	0	0	0	0	0	0	0	0	0	0	0	-1	0	0	0	0	0	0	0	0	0	0	0	0	-1	0
KEGG_GLUTATHIONE_METABOLISM	15	88	103	0	0	0	0	0	0	0	0	-1	0	0	-1	0	0	-1	0	0	0	-1	0	-1	0	1	0	0	-1	0	1	0	0	0	-1	0	0	-1	0	0	0	0	0	0	0	0	0	0	0
PID_ER_NONGENOMIC_PATHWAY	25	77	102	0	0	0	0	0	-1	-1	0	0	0	0	-1	-1	-1	0	0	0	0	0	0	0	0	0	0	0	1	-1	0	0	0	0	-1	0	0	0	0	0	0	0	0	0	0	0	-1	0	0
PID_P38_ALPHA_BETA_DOWNSTREAM_PATHWAY	12	90	102	0	0	0	0	-1	-1	0	0	0	0	0	-1	0	-1	0	0	0	0	0	0	0	0	0	0	-1	0	0	0	0	-1	0	0	-1	0	0	0	0	0	0	0	0	0	0	-1	-1	0
PID_HIF1A_PATHWAY	6	96	102	0	0	0	-1	0	-1	-1	0	0	0	0	-1	0	-1	-1	-1	-1	0	-1	0	0	0	0	0	-1	0	0	1	0	0	-1	0	0	0	0	0	0	0	-1	0	0	0	0	-1	0	0
PID_P38_MK2_PATHWAY	15	87	102	0	0	0	0	0	-1	0	0	0	0	0	0	-1	0	0	0	0	0	0	0	0	0	0	0	0	1	0	0	-1	0	0	-1	0	0	-1	0	1	0	0	0	1	0	0	0	-1	0
PID_EPHB_FWD_PATHWAY	11	90	101	0	0	0	-1	0	-1	-1	1	0	0	0	-1	0	-1	0	0	0	0	0	0	0	0	0	0	-1	0	0	0	0	-1	0	0	0	0	0	0	0	0	0	0	0	0	0	-1	-1	0
REACTOME_LATENT_INFECTION_OF_HOMO_SAPIENS_WITH_MYCOBACTERIUM_TUBERCULOSIS	11	90	101	0	0	0	0	0	-1	0	0	0	0	-1	0	-1	0	-1	0	0	-1	-1	-1	0	-1	0	-1	0	0	0	0	0	0	0	-1	0	0	0	0	0	0	0	-1	0	0	0	-1	-1	0
PID_IL8_CXCR2_PATHWAY	16	85	101	-1	0	0	0	0	-1	0	0	0	0	0	-1	-1	0	-1	0	0	-1	0	-1	0	0	0	0	0	0	0	0	0	0	0	-1	0	0	0	0	0	0	0	0	0	0	0	0	0	0
KEGG_CELL_CYCLE	29	71	100	0	0	0	-1	0	-1	0	0	0	0	0	-1	0	0	0	0	0	0	0	0	0	0	1	0	-1	0	0	0	0	0	0	0	0	-1	0	0	0	0	0	0	0	0	0	-1	-1	0
WNT_SIGNALING	86	13	99	1	1	0	0	0	0	0	0	0	0	0	-1	0	0	0	0	0	0	0	0	0	1	1	0	0	1	1	0	0	1	0	0	1	0	0	0	1	1	0	0	0	0	1	0	1	0
PID_IL12_STAT4_PATHWAY	62	35	97	0	0	0	0	0	0	0	0	0	0	0	0	0	0	-1	0	0	0	0	0	0	1	1	0	1	0	0	-1	0	0	0	0	0	1	-1	0	0	0	0	0	0	1	0	0	0	0
BIOCARTA_EPO_PATHWAY	20	77	97	0	0	0	0	0	0	0	1	0	0	0	0	0	-1	0	0	0	0	-1	0	0	0	0	0	0	0	-1	0	0	-1	0	-1	-1	0	0	0	0	0	0	0	0	0	0	0	0	-1
REACTOME_PHOSPHOLIPID_METABOLISM	15	82	97	-1	-1	0	0	0	0	0	0	0	0	-1	-1	0	0	-1	0	0	0	0	0	0	-1	0	0	0	0	0	0	0	0	0	0	-1	0	0	0	0	0	0	0	0	-1	0	-1	-1	0
PID_ALK1_PATHWAY	13	84	97	0	0	0	0	0	-1	0	0	0	0	0	-1	-1	0	0	0	0	0	0	0	0	-1	0	0	0	0	0	0	0	-1	0	-1	0	0	0	0	0	0	0	0	-1	0	0	0	0	0
ST_DIFFERENTIATION_PATHWAY_IN_PC12_CELLS	43	54	97	0	1	0	0	0	0	0	1	1	-1	-1	0	0	0	-1	0	0	0	0	0	0	0	0	-1	0	0	0	0	-1	0	0	0	0	0	0	0	0	0	0	0	0	1	0	-1	0	0
BIOCARTA_PTEN_PATHWAY	54	43	97	0	0	1	0	0	-1	0	0	0	0	0	-1	0	0	0	0	0	1	0	0	0	0	0	0	-1	0	0	1	0	0	0	0	0	0	0	1	0	0	0	0	0	0	0	0	-1	0
KEGG_ARACHIDONIC_ACID_METABOLISM	15	81	96	0	-1	-1	0	0	0	0	-1	0	0	0	0	-1	0	0	0	0	-1	0	0	0	0	0	0	0	0	0	0	1	-1	0	-1	0	0	-1	0	0	0	0	0	0	1	0	0	0	0
ST_FAS_SIGNALING_PATHWAY	2	94	96	0	0	0	0	0	-1	0	0	0	-1	0	-1	0	0	-1	0	0	0	0	0	0	1	0	-1	0	0	0	0	-1	0	0	0	0	0	0	0	0	-1	0	-1	0	0	0	-1	-1	0
PID_TRKR_PATHWAY	7	89	96	0	0	0	-1	0	-1	0	0	0	0	0	0	0	-1	0	0	0	0	0	0	0	0	0	0	0	0	-1	0	0	0	0	0	0	0	0	0	0	0	0	0	0	0	0	-1	-1	0
PID_KIT_PATHWAY	21	74	95	0	0	0	0	-1	-1	0	0	0	0	0	-1	0	0	0	0	0	0	0	0	0	0	0	0	0	0	0	1	0	0	0	-1	-1	0	1	0	0	0	0	0	0	0	0	-1	0	0
REACTOME_NEURONAL_SYSTEM	37	58	95	0	-1	-1	0	0	0	0	-1	0	0	0	0	0	0	0	0	0	0	0	-1	0	0	-1	0	0	0	0	0	-1	0	0	0	0	0	0	0	1	0	0	0	1	0	0	0	0	0
BIOCARTA_EIF2_PATHWAY	6	88	94	0	0	0	0	-1	0	0	1	0	0	0	-1	0	0	0	0	-1	0	0	0	0	0	0	0	-1	0	0	0	0	-1	0	-1	0	0	0	0	0	-1	0	0	0	-1	0	-1	-1	0
KEGG_MTOR_SIGNALING_PATHWAY	17	77	94	0	0	0	0	0	-1	-1	0	0	0	0	-1	0	-1	0	0	0	0	0	0	0	0	0	0	-1	0	-1	0	-1	0	0	0	0	0	0	0	0	0	0	0	0	-1	0	-1	-1	0
PID_EPO_PATHWAY	9	85	94	0	0	0	0	0	0	0	0	0	0	0	-1	0	-1	0	0	-1	0	0	0	0	0	0	0	0	0	0	0	-1	-1	0	-1	-1	0	0	0	0	0	-1	0	0	0	0	-1	0	0
PID_FAS_PATHWAY	4	90	94	0	0	0	-1	0	-1	0	0	0	0	0	-1	0	0	0	0	0	0	0	0	0	0	0	0	0	0	-1	0	0	0	0	-1	-1	0	0	0	0	0	0	0	0	0	0	-1	-1	0
REACTOME_TCR_SIGNALING	60	33	93	0	0	1	-1	0	0	0	0	0	0	0	-1	0	0	0	0	0	0	0	0	0	0	1	0	0	0	0	0	0	0	0	0	-1	0	0	1	0	0	0	0	0	0	0	0	-1	1
PID_PS1_PATHWAY	32	61	93	0	0	0	0	0	0	0	1	0	0	0	0	0	-1	-1	0	0	0	0	0	0	0	0	0	0	0	0	0	0	0	0	-1	0	0	1	0	0	0	0	0	0	0	0	0	0	0
PID_NFKAPPAB_ATYPICAL_PATHWAY	23	70	93	0	0	0	0	0	0	-1	0	0	0	0	-1	0	0	0	0	0	0	0	0	0	0	0	-1	0	0	0	0	0	0	0	-1	-1	0	0	0	0	0	0	0	0	0	0	-1	-1	0
BIOCARTA_NO1_PATHWAY	25	67	92	0	0	0	0	0	-1	0	0	0	0	0	0	0	0	0	0	0	1	0	0	0	0	0	-1	0	0	0	0	-1	-1	0	0	0	0	0	0	1	0	-1	0	0	0	1	0	0	0
PID_AR_PATHWAY	48	44	92	0	0	1	0	0	-1	0	1	0	0	0	-1	0	0	0	0	0	1	0	0	0	0	1	0	0	0	0	0	0	0	1	0	0	0	0	0	0	0	0	0	0	0	1	-1	0	0
BIOCARTA_RNA_PATHWAY	6	86	92	0	1	0	-1	0	0	0	0	0	0	0	-1	0	-1	0	0	-1	0	0	0	0	1	0	0	-1	0	0	0	0	0	0	-1	-1	-1	0	0	0	0	0	0	-1	0	0	-1	-1	0
REACTOME_DNA_REPAIR	34	58	92	0	0	0	0	0	0	0	0	0	0	0	0	0	0	-1	0	0	0	-1	0	0	-1	1	0	0	0	0	0	0	0	0	0	0	-1	0	0	0	0	0	-1	0	0	0	-1	-1	0
BIOCARTA_RELA_PATHWAY	6	85	91	-1	0	0	0	0	0	0	0	0	0	-1	0	-1	0	-1	-1	0	0	-1	0	0	1	0	0	0	0	-1	0	0	0	0	-1	-1	-1	0	0	0	-1	0	0	-1	0	0	-1	0	0
BIOCARTA_TFF_PATHWAY	45	46	91	0	0	1	0	0	-1	-1	1	0	0	0	-1	0	-1	0	0	0	1	0	0	0	0	0	0	-1	0	0	1	0	0	0	0	0	0	0	0	0	0	0	0	0	0	0	-1	-1	0
REACTOME_SIGNALING_BY_NOTCH	13	78	91	-1	0	0	0	0	0	0	0	0	0	0	-1	0	-1	-1	0	0	0	0	0	1	0	0	0	0	0	0	0	0	0	0	0	0	0	0	0	0	0	0	0	0	0	0	0	-1	0
ST_GRANULE_CELL_SURVIVAL_PATHWAY	15	76	91	0	0	0	0	0	-1	0	0	0	0	-1	0	0	0	-1	0	0	0	0	0	0	0	0	-1	0	0	0	-1	0	0	0	0	0	0	0	0	0	0	0	-1	0	0	-1	0	-1	0
BIOCARTA_TNFR2_PATHWAY	7	84	91	0	0	-1	0	0	0	0	0	-1	0	0	0	0	0	-1	-1	-1	0	0	0	0	1	0	-1	0	0	0	0	0	0	0	0	-1	-1	0	0	0	-1	0	0	-1	0	-1	-1	0	0
KEGG_GLYCOLYSIS_GLUCONEOGENESIS	40	50	90	-1	-1	0	0	0	0	1	0	0	0	0	0	1	0	-1	1	0	0	0	0	-1	0	0	0	0	0	0	0	0	0	0	0	0	1	-1	0	1	0	0	0	1	0	0	0	0	1
PID_SYNDECAN_4_PATHWAY	35	55	90	0	0	0	0	0	0	0	0	0	0	-1	0	0	0	-1	0	0	0	-1	-1	0	1	0	-1	0	1	0	0	0	0	0	0	0	0	0	-1	0	0	0	-1	0	0	0	0	0	0
PID_TNF_PATHWAY	9	81	90	0	0	0	-1	0	0	0	0	0	0	0	-1	0	-1	0	-1	0	0	0	0	0	1	0	0	0	0	0	0	0	0	0	0	0	0	0	0	0	-1	0	0	0	0	0	-1	-1	0
BIOCARTA_VIP_PATHWAY	24	65	89	0	1	0	-1	0	0	0	1	0	0	0	-1	0	-1	0	0	0	0	0	0	0	1	0	0	0	0	0	0	0	0	-1	0	0	0	0	-1	0	0	0	0	0	0	0	-1	0	0
PID_SYNDECAN_2_PATHWAY	6	83	89	-1	0	0	0	0	-1	0	0	0	-1	-1	0	0	0	-1	0	0	0	0	0	1	0	0	-1	0	0	0	0	-1	0	0	0	0	-1	0	-1	0	0	0	-1	0	0	0	0	-1	0
PID_P38_ALPHA_BETA_PATHWAY	9	80	89	0	0	0	0	0	-1	0	0	0	0	0	0	-1	0	0	0	-1	0	0	0	0	0	0	-1	0	0	0	0	0	-1	0	-1	-1	0	0	0	0	0	0	0	0	0	0	-1	-1	0
PID_ARF6_TRAFFICKING_PATHWAY	9	80	89	-1	0	0	-1	0	0	0	0	0	0	-1	0	0	0	-1	0	0	0	0	0	1	0	0	0	0	0	-1	0	0	0	0	0	0	-1	0	0	0	0	0	0	0	0	0	-1	0	0
PID_TCR_PATHWAY	25	63	88	-1	0	0	-1	0	0	0	0	0	0	0	0	0	0	0	0	0	0	0	0	0	0	0	0	0	1	0	0	0	0	0	0	-1	0	0	0	0	0	0	-1	0	0	0	0	0	0
PID_BMP_PATHWAY	69	19	88	1	0	1	0	0	0	0	0	0	1	0	-1	0	0	0	0	0	0	0	1	0	1	1	0	0	1	0	0	0	0	0	0	1	0	0	0	0	0	0	0	0	0	0	0	0	0
KEGG_SNARE_INTERACTIONS_IN_VESICULAR_TRANSPORT	14	74	88	0	0	0	-1	0	-1	0	0	0	0	0	-1	0	0	0	0	0	0	0	0	0	0	0	0	0	0	0	1	0	0	0	-1	-1	0	0	0	0	0	0	0	0	0	0	-1	-1	-1
PID_THROMBIN_PAR1_PATHWAY	13	75	88	0	0	0	0	0	-1	0	0	0	0	0	-1	0	-1	0	0	0	0	0	0	0	0	0	-1	0	0	0	0	0	-1	-1	-1	0	0	0	0	0	0	0	0	0	0	1	0	0	0
PID_EPHA2_FWD_PATHWAY	13	75	88	0	0	0	0	0	-1	0	0	0	0	0	0	0	0	-1	0	0	0	0	0	0	0	0	0	0	0	0	0	0	-1	-1	-1	0	0	0	0	0	0	0	0	0	0	0	0	0	0
KEGG_ADHERENS_JUNCTION	24	63	87	0	0	0	-1	0	-1	0	0	0	0	0	-1	0	0	0	0	0	0	0	0	0	0	0	0	0	0	0	0	0	0	0	0	0	0	0	0	-1	0	0	0	0	0	0	-1	-1	0
BIOCARTA_GPCR_PATHWAY	25	62	87	0	0	0	0	0	-1	0	1	0	0	0	0	0	-1	0	1	0	0	0	0	0	0	0	0	0	0	0	0	0	0	-1	0	0	0	0	0	0	0	0	0	0	0	0	0	0	0
PID_NOTCH_PATHWAY	10	77	87	0	0	0	0	0	0	0	0	0	0	0	-1	0	0	-1	0	0	0	0	0	0	0	0	0	0	0	0	0	0	0	0	-1	0	-1	1	0	0	0	0	0	0	0	0	0	0	0
KEGG_GLYCEROPHOSPHOLIPID_METABOLISM	2	85	87	-1	-1	-1	0	0	0	0	0	0	0	-1	-1	0	0	-1	0	0	-1	0	0	0	-1	0	0	0	0	0	-1	0	-1	-1	0	-1	0	0	0	0	0	0	0	0	0	0	0	-1	0
BIOCARTA_CREB_PATHWAY	58	28	86	0	0	1	0	0	0	0	1	0	0	0	-1	0	0	0	1	0	1	0	1	0	0	0	0	0	0	0	0	0	0	0	0	0	0	0	0	0	0	0	0	1	0	1	0	-1	0
BIOCARTA_PLATELETAPP_PATHWAY	20	66	86	0	0	0	0	0	-1	-1	0	0	0	-1	0	0	-1	-1	-1	-1	0	0	0	0	0	0	-1	0	0	0	0	0	0	0	0	0	0	0	-1	0	0	0	-1	-1	0	-1	0	0	0
BIOCARTA_MAL_PATHWAY	1	85	86	0	0	0	0	0	0	0	0	0	0	0	0	-1	0	0	0	0	0	-1	0	0	0	0	0	0	0	0	0	-1	0	0	0	0	0	0	0	0	0	0	0	0	0	0	0	0	0
PID_AR_NONGENOMIC_PATHWAY	26	60	86	0	0	0	0	0	-1	-1	0	0	0	0	0	0	-1	0	0	0	0	0	0	0	0	0	0	0	0	0	0	0	-1	-1	-1	0	0	0	0	0	0	0	0	0	0	0	0	0	0
BIOCARTA_LYM_PATHWAY	33	52	85	0	0	0	-1	0	-1	0	0	0	0	0	-1	-1	0	0	0	0	-1	0	0	-1	1	0	-1	0	0	0	0	0	0	0	0	-1	0	0	0	0	0	0	0	0	0	0	0	0	0
KEGG_STEROID_HORMONE_BIOSYNTHESIS	15	69	84	0	0	0	-1	0	0	0	0	0	-1	0	0	0	0	0	0	0	0	0	0	-1	1	-1	-1	1	0	0	0	0	-1	0	0	0	-1	0	-1	0	0	0	1	-1	0	0	0	0	0
PID_ERA_GENOMIC_PATHWAY	16	68	84	0	0	0	0	0	0	-1	0	0	0	0	0	0	-1	0	0	0	0	0	0	0	0	0	0	0	0	0	0	0	0	0	-1	0	0	0	0	0	0	0	0	0	0	0	-1	0	0
ST_T_CELL_SIGNAL_TRANSDUCTION	8	76	84	-1	0	0	0	0	0	0	-1	-1	-1	0	-1	0	0	-1	0	0	0	0	0	0	1	0	-1	0	1	0	0	-1	0	0	0	0	0	0	0	0	0	-1	0	-1	0	-1	0	0	0
SIG_CD40PATHWAYMAP	8	75	83	0	0	0	0	-1	-1	0	0	0	-1	0	0	-1	0	-1	0	0	0	0	0	0	1	0	-1	0	0	-1	0	0	0	-1	-1	0	0	0	0	0	-1	0	0	0	0	0	0	0	0
BIOCARTA_TEL_PATHWAY	7	76	83	0	0	0	0	0	-1	-1	0	0	0	0	-1	0	-1	0	0	0	0	0	0	0	1	0	0	-1	0	0	0	0	0	0	0	-1	0	0	0	0	0	0	0	0	0	0	-1	-1	0
KEGG_BASAL_TRANSCRIPTION_FACTORS	31	51	82	0	0	0	0	0	0	-1	0	0	0	0	0	0	0	0	0	0	0	0	0	1	0	1	0	0	0	0	1	0	0	0	0	0	0	0	0	-1	0	0	0	0	-1	0	-1	-1	0
BIOCARTA_HIVNEF_PATHWAY	9	73	82	0	0	0	-1	0	0	0	0	0	0	0	-1	0	0	-1	-1	0	0	0	0	0	1	0	0	0	0	0	0	0	0	0	0	-1	-1	0	0	0	0	0	0	-1	0	0	-1	-1	0
KEGG_CYTOSOLIC_DNA_SENSING_PATHWAY	27	55	82	0	1	0	0	0	0	0	0	0	0	0	-1	-1	0	0	0	0	0	0	-1	-1	1	0	0	0	1	0	0	0	0	0	0	0	0	0	0	0	0	0	0	0	0	0	0	0	0
ST_STAT3_PATHWAY	2	80	82	0	0	0	0	-1	-1	-1	0	0	0	0	0	0	0	0	0	-1	0	0	-1	-1	1	0	0	0	0	-1	0	0	-1	0	-1	0	0	0	0	0	0	-1	-1	0	0	0	-1	0	0
BIOCARTA_IL5_PATHWAY	17	65	82	-1	0	0	0	0	0	0	-1	0	0	0	0	0	0	0	-1	0	-1	0	-1	-1	1	-1	0	0	0	0	0	0	0	0	-1	0	0	0	0	0	0	0	-1	-1	0	0	0	0	0
BIOCARTA_RANKL_PATHWAY	11	71	82	-1	0	0	0	0	0	0	0	0	0	-1	0	0	0	-1	0	0	0	0	0	0	1	0	-1	0	0	0	0	0	0	0	0	-1	-1	0	0	0	0	0	0	0	0	0	0	-1	0
BIOCARTA_PAR1_PATHWAY	77	4	81	0	0	1	0	0	0	0	1	1	0	0	0	0	0	0	1	0	1	1	0	0	0	1	0	0	0	0	0	0	0	0	0	0	0	0	1	0	0	1	1	1	0	1	0	0	1
PID_ARF_3PATHWAY	2	79	81	0	0	0	0	0	-1	0	0	0	0	-1	0	-1	0	0	0	0	0	0	0	0	0	0	0	0	0	0	0	-1	0	-1	-1	0	0	0	0	0	0	0	0	0	0	0	0	0	0
BIOCARTA_UCALPAIN_PATHWAY	16	65	81	0	0	0	0	0	-1	0	0	0	0	-1	0	0	0	0	0	0	0	0	0	0	0	0	0	0	0	0	0	-1	0	0	-1	0	0	0	0	1	0	0	0	1	0	1	0	0	0
KEGG_VASCULAR_SMOOTH_MUSCLE_CONTRACTION	31	50	81	0	0	0	0	0	0	0	0	0	0	0	-1	0	0	0	1	0	1	1	0	0	0	0	0	0	0	0	-1	0	0	0	-1	0	0	0	0	0	0	0	0	0	0	0	0	0	0
BIOCARTA_ATM_PATHWAY	8	72	80	0	0	0	0	0	0	-1	0	0	0	0	0	0	0	0	0	-1	0	0	0	0	1	0	0	0	0	-1	0	0	0	0	-1	-1	0	0	0	0	-1	-1	0	-1	0	-1	-1	-1	0
REACTOME_GASTRIN_CREB_SIGNALLING_PATHWAY_VIA_PKC_AND_MAPK	18	62	80	0	0	-1	0	0	0	0	-1	0	-1	0	0	-1	0	0	0	0	0	0	-1	0	0	0	-1	0	0	0	0	0	0	0	0	0	0	0	0	0	0	0	0	0	0	0	0	0	0
SIG_BCR_SIGNALING_PATHWAY	15	64	79	-1	0	0	0	0	0	0	0	0	0	0	-1	0	0	-1	0	0	0	0	0	0	0	0	-1	0	0	0	0	0	0	0	-1	0	0	0	0	0	0	0	0	0	0	0	-1	0	0
PID_RANBP2_PATHWAY	16	63	79	0	0	0	0	0	-1	0	0	0	0	0	0	0	-1	0	0	0	0	0	0	0	0	0	0	-1	0	0	0	0	0	0	0	0	0	0	0	0	0	0	-1	0	0	0	-1	-1	0
REACTOME_CELL_CELL_COMMUNICATION	7	71	78	-1	0	0	0	0	-1	0	0	0	0	-1	0	-1	0	-1	0	0	0	0	0	0	0	0	-1	0	0	0	0	-1	0	0	0	0	0	0	0	0	0	0	0	0	0	0	0	0	0
BIOCARTA_CCR3_PATHWAY	2	76	78	-1	-1	0	0	0	-1	0	0	0	0	0	-1	0	0	0	0	0	0	0	-1	0	0	0	-1	0	0	0	0	-1	0	0	-1	0	0	0	-1	0	0	0	0	0	0	0	0	-1	0
BIOCARTA_CHREBP2_PATHWAY	31	47	78	0	0	0	0	0	-1	0	1	1	0	0	-1	0	0	0	1	0	0	0	0	0	0	0	0	0	0	0	0	0	0	0	0	0	0	-1	0	0	0	0	0	1	0	1	0	-1	0
PID_INSULIN_GLUCOSE_PATHWAY	22	55	77	0	0	0	0	0	0	0	1	1	0	0	-1	0	0	0	0	0	0	0	0	1	0	0	0	-1	0	0	0	0	0	0	0	0	0	0	1	0	0	0	0	0	0	0	0	-1	0
KEGG_GAP_JUNCTION	4	73	77	-1	0	0	-1	0	0	0	0	0	0	-1	-1	0	0	-1	0	0	0	0	0	0	0	0	-1	0	0	0	0	0	0	0	0	0	-1	0	-1	0	0	0	0	0	0	0	0	0	0
PID_HES_HEY_PATHWAY	45	32	77	0	0	0	0	0	-1	0	1	0	0	0	0	1	0	0	0	0	0	0	0	0	0	0	0	0	0	0	0	0	0	1	0	0	0	1	0	0	0	1	0	0	0	1	0	0	0
PID_ENDOTHELIN_PATHWAY	42	35	77	0	0	0	0	0	0	0	0	0	0	0	0	0	0	0	0	0	0	0	0	0	0	0	0	0	0	0	0	0	0	0	0	0	0	0	0	0	0	0	0	0	0	0	0	0	0
BIOCARTA_CTL_PATHWAY	50	26	76	0	0	0	0	0	0	1	-1	0	0	0	0	0	1	0	0	0	0	0	0	0	1	0	-1	1	0	0	0	0	0	0	0	0	1	0	0	0	0	0	0	0	0	-1	0	0	0
BIOCARTA_EPONFKB_PATHWAY	4	72	76	0	1	0	0	-1	0	-1	0	0	0	0	0	-1	-1	0	-1	-1	0	0	0	0	1	0	0	0	0	-1	0	0	0	0	-1	0	0	0	0	0	-1	-1	0	0	-1	0	0	0	0
BIOCARTA_THELPER_PATHWAY	54	22	76	0	0	0	0	0	0	1	-1	0	0	0	0	0	1	0	0	0	0	0	0	0	0	0	0	1	0	0	0	0	0	0	0	0	1	0	0	0	0	0	0	0	0	0	0	0	1
BIOCARTA_CD40_PATHWAY	14	62	76	0	1	-1	0	0	0	0	0	0	0	0	0	0	0	0	-1	-1	0	0	0	0	1	0	0	0	1	0	0	0	0	0	-1	-1	-1	0	0	0	-1	0	0	0	0	-1	-1	-1	0
KEGG_PROGESTERONE_MEDIATED_OOCYTE_MATURATION	9	67	76	0	0	0	0	0	-1	0	0	0	0	0	-1	0	-1	0	0	0	0	0	0	0	0	0	0	0	0	-1	0	-1	-1	-1	0	0	0	0	0	0	0	0	0	0	0	0	0	-1	0
KEGG_TASTE_TRANSDUCTION	57	18	75	0	0	0	0	0	0	0	-1	0	0	0	1	0	0	0	0	0	0	1	0	0	0	0	0	1	0	0	0	0	0	0	0	0	0	0	0	0	0	0	0	0	0	0	1	0	0
BIOCARTA_AMI_PATHWAY	71	4	75	0	0	0	0	0	0	0	0	0	0	0	0	0	0	0	0	0	0	0	0	0	0	0	0	0	1	0	0	1	0	0	0	0	1	1	0	0	0	0	0	0	0	1	0	0	0
BIOCARTA_AT1R_PATHWAY	7	68	75	0	0	0	0	0	0	0	0	0	0	0	-1	0	-1	0	0	0	0	0	0	0	0	0	0	0	0	0	0	-1	0	-1	-1	0	0	0	0	0	0	0	0	0	0	0	-1	0	0
BIOCARTA_RHO_PATHWAY	12	63	75	0	0	1	0	0	-1	0	0	0	0	0	0	0	0	0	0	0	0	0	0	0	0	0	0	0	0	0	1	-1	-1	0	-1	0	0	0	0	0	0	0	0	0	0	0	0	0	0
PID_ATM_PATHWAY	8	67	75	-1	0	0	0	0	0	-1	0	0	0	0	0	0	0	0	0	-1	0	0	0	1	0	0	0	0	0	0	0	0	0	0	-1	0	-1	0	0	0	0	0	0	0	-1	0	-1	-1	0
BIOCARTA_CSK_PATHWAY	72	3	75	0	0	0	0	0	0	1	0	0	0	0	0	0	0	0	0	0	0	0	0	0	0	0	0	1	0	0	0	0	0	0	0	0	1	0	0	0	1	0	0	0	0	0	0	0	1
BIOCARTA_DC_PATHWAY	19	56	75	0	0	-1	0	0	0	0	-1	0	0	0	0	0	0	0	0	0	0	0	-1	0	1	0	-1	1	0	0	0	0	0	0	0	0	0	-1	0	0	0	0	0	0	0	-1	1	0	0
PID_A6B1_A6B4_INTEGRIN_PATHWAY	26	48	74	0	0	0	0	0	-1	0	0	0	0	0	0	0	0	0	0	0	0	0	0	0	0	0	0	-1	0	0	1	0	0	0	-1	0	0	0	0	0	0	0	0	0	0	0	0	0	0
BIOCARTA_ETS_PATHWAY	25	49	74	0	0	-1	0	0	0	0	0	0	0	0	0	0	0	0	0	0	0	0	0	0	0	0	-1	0	0	0	0	0	0	0	-1	-1	0	0	0	0	0	0	0	0	1	-1	0	0	0
BIOCARTA_HSP27_PATHWAY	2	72	74	0	0	0	0	0	0	0	0	0	0	0	0	0	0	0	0	0	0	0	0	0	0	0	-1	0	0	0	0	-1	0	0	0	0	0	0	0	0	0	0	0	0	0	0	-1	0	-1
REACTOME_FACTORS_INVOLVED_IN_MEGAKARYOCYTE_DEVELOPMENT_AND_PLATELET_PRODUCTION	65	9	74	0	1	0	0	0	0	0	1	1	0	0	0	0	0	0	1	0	0	0	0	0	1	1	0	0	1	0	0	0	0	0	0	0	0	0	0	0	0	0	0	0	0	1	0	0	0
PID_CONE_PATHWAY	37	36	73	0	0	0	1	0	0	0	-1	0	0	0	0	0	0	0	0	0	0	1	0	0	0	0	0	0	0	0	0	0	0	0	0	0	0	-1	0	0	0	0	0	0	0	0	1	0	0
PID_DELTA_NP63_PATHWAY	4	68	72	-1	0	0	0	-1	0	0	0	0	0	-1	0	0	0	-1	0	-1	0	-1	0	0	0	-1	-1	0	0	0	0	0	0	0	0	0	0	0	0	0	0	0	-1	0	0	0	0	0	0
PID_HDAC_CLASSI_PATHWAY	12	60	72	-1	0	0	0	0	0	0	0	0	-1	-1	-1	0	-1	-1	0	0	0	0	0	0	0	0	-1	0	0	0	0	0	0	0	0	0	0	0	0	0	0	0	0	0	0	0	0	0	0
KEGG_RETINOL_METABOLISM	54	18	72	0	0	0	0	1	0	0	0	0	0	1	0	0	0	0	0	1	1	0	0	-1	0	0	0	1	0	0	0	0	0	0	0	0	0	0	0	0	0	0	1	0	0	0	0	1	1
KEGG_WNT_SIGNALING_PATHWAY	51	21	72	0	0	0	0	0	-1	0	0	0	0	0	-1	0	0	0	0	0	1	0	0	0	1	0	0	0	1	0	0	0	0	0	0	1	0	0	0	0	0	0	0	0	0	1	0	0	0
KEGG_GNRH_SIGNALING_PATHWAY	5	67	72	0	-1	-1	0	0	0	0	-1	0	0	0	0	0	0	0	0	0	0	0	0	0	0	0	0	0	0	0	-1	-1	0	-1	-1	0	0	0	0	0	0	0	0	0	0	0	0	0	0
KEGG_STARCH_AND_SUCROSE_METABOLISM	29	42	71	0	0	0	0	0	0	1	0	1	-1	0	0	1	0	0	0	0	1	0	0	-1	0	0	0	0	0	0	0	0	0	0	0	0	0	0	-1	0	0	0	0	0	0	0	0	0	1
BIOCARTA_MTA3_PATHWAY	16	55	71	0	0	-1	0	0	0	0	0	0	0	0	0	0	0	0	0	0	0	-1	-1	0	0	0	0	0	0	0	0	0	0	0	-1	0	0	1	0	0	0	0	-1	0	0	0	0	0	0
PID_NECTIN_PATHWAY	14	57	71	0	0	0	-1	0	-1	0	1	0	0	0	0	0	0	0	0	0	0	0	0	0	0	0	0	0	0	0	0	0	0	0	0	0	0	0	0	0	0	0	0	0	0	0	0	-1	0
ST_GAQ_PATHWAY	8	63	71	0	0	0	0	0	0	0	0	0	-1	0	-1	0	0	0	0	0	0	0	0	0	1	0	-1	0	0	0	0	0	0	0	-1	0	0	0	0	0	0	0	0	0	0	0	0	0	0
REACTOME_LIPID_DIGESTION_MOBILIZATION_AND_TRANSPORT	18	53	71	0	0	0	0	0	1	0	0	0	0	0	-1	-1	0	0	0	0	0	0	-1	0	0	0	0	0	0	0	0	-1	0	0	0	0	0	0	0	0	0	0	-1	0	0	0	0	0	0
BIOCARTA_CTLA4_PATHWAY	60	10	70	0	0	0	0	0	0	0	0	0	1	1	0	0	0	0	0	0	0	0	0	0	0	1	0	0	0	0	0	0	0	0	0	-1	1	0	1	0	0	0	0	0	0	0	0	0	1
REACTOME_MITOTIC_G2_G2_M_PHASES	24	45	69	0	0	0	0	0	0	0	0	0	0	0	0	0	0	0	0	-1	0	0	1	0	0	0	0	0	0	0	0	0	0	0	0	0	0	0	0	0	0	0	0	0	0	0	0	-1	0
REACTOME_SIGNALING_BY_BMP	60	9	69	1	0	0	0	0	0	0	1	0	0	0	-1	0	0	0	0	0	0	0	1	0	0	1	0	0	0	1	0	0	0	0	0	0	0	0	0	-1	0	0	0	0	0	0	0	0	0
PID_SMAD2_3PATHWAY	7	62	69	0	0	0	0	0	0	0	0	0	0	0	-1	0	-1	0	0	0	0	0	0	0	0	0	0	0	0	0	0	0	0	0	0	0	0	0	0	0	0	0	0	0	0	0	-1	0	0
KEGG_GALACTOSE_METABOLISM	9	59	68	-1	0	0	0	0	0	0	0	0	0	-1	-1	0	0	-1	0	0	0	0	0	0	0	-1	-1	0	0	0	0	0	0	0	0	0	0	0	0	0	0	0	0	0	0	0	0	0	0
BIOCARTA_BARRESTIN_SRC_PATHWAY	0	68	68	0	-1	-1	0	0	0	0	0	0	0	0	0	0	0	0	0	0	0	0	0	0	0	0	0	0	0	0	0	0	0	-1	-1	0	0	0	0	0	0	0	0	0	0	0	0	0	0
REACTOME_REGULATORY_RNA_PATHWAYS	18	50	68	0	0	0	0	0	0	0	0	0	0	0	0	0	0	0	0	0	0	0	0	0	-1	0	0	0	0	0	0	0	0	0	0	0	0	0	0	0	0	0	0	0	0	0	-1	0	0
PID_S1P_S1P2_PATHWAY	26	42	68	0	0	0	0	0	-1	0	0	0	0	0	0	0	-1	0	0	0	0	0	0	0	0	0	0	0	0	0	0	0	0	0	0	0	-1	0	0	0	0	0	0	-1	0	0	0	0	0
PID_ECADHERIN_KERATINOCYTE_PATHWAY	14	54	68	0	0	0	0	0	-1	0	0	0	0	0	-1	0	0	0	0	0	0	0	0	0	0	0	0	0	0	0	0	-1	0	0	-1	0	0	0	1	0	0	0	0	0	0	0	0	0	0
BIOCARTA_CDK5_PATHWAY	2	66	68	-1	0	0	0	0	0	0	0	0	-1	-1	0	-1	0	-1	0	0	0	0	-1	0	0	0	-1	0	0	-1	0	0	0	0	0	0	0	0	-1	0	0	0	0	0	0	0	0	0	0
PID_DNA_PK_PATHWAY	0	67	67	0	0	0	0	0	-1	0	0	0	-1	0	-1	0	0	0	0	0	0	0	0	0	0	0	0	0	0	0	0	0	0	0	-1	-1	-1	0	0	0	0	-1	-1	0	0	0	0	-1	0
BIOCARTA_SARS_PATHWAY	0	67	67	0	0	0	0	0	0	0	0	0	-1	0	-1	0	0	0	0	0	0	0	0	0	-1	0	-1	0	0	0	0	0	0	0	0	-1	0	0	0	0	0	0	0	0	0	0	0	-1	0
BIOCARTA_BIOPEPTIDES_PATHWAY	24	43	67	0	0	0	0	0	0	0	0	0	0	0	0	0	0	0	0	0	0	0	0	0	0	1	0	0	1	0	0	0	0	-1	-1	0	0	0	0	0	0	0	0	0	0	0	0	0	0
BIOCARTA_STRESS_PATHWAY	1	65	66	0	0	0	0	0	0	0	0	0	0	0	0	0	0	0	0	0	0	0	0	0	0	0	0	0	0	0	0	-1	0	0	0	-1	-1	-1	0	0	-1	0	0	-1	0	0	-1	-1	0
BIOCARTA_RAC1_PATHWAY	40	26	66	0	0	1	0	0	0	0	0	1	0	0	0	0	0	0	0	0	1	0	0	0	0	0	0	0	0	0	0	0	0	0	0	0	0	0	0	0	0	1	0	0	0	0	-1	0	1
BIOCARTA_BAD_PATHWAY	37	28	65	0	0	0	0	0	-1	0	0	0	0	0	-1	0	0	0	0	0	0	0	0	0	0	0	0	0	1	0	0	0	0	0	0	0	1	0	1	0	0	1	0	0	0	1	0	0	1
REACTOME_SIGNALING_BY_HIPPO	43	22	65	0	0	1	0	0	-1	0	0	0	0	0	0	0	0	0	0	0	0	0	0	0	0	1	0	-1	0	0	0	0	0	0	0	0	0	0	0	0	0	0	0	0	0	1	0	-1	0
KEGG_PURINE_METABOLISM	18	46	64	0	0	0	0	0	0	0	0	0	0	0	0	0	0	0	0	0	0	0	0	1	0	0	0	0	1	0	-1	0	0	0	0	0	-1	0	0	0	0	0	0	0	0	0	-1	-1	0
BIOCARTA_STATHMIN_PATHWAY	64	0	64	0	0	0	0	0	0	0	0	0	0	0	0	0	1	0	1	0	0	0	0	0	0	0	0	1	0	1	0	0	0	0	0	1	0	0	0	0	1	1	0	1	0	1	1	0	0
REACTOME_SIGNALING_BY_RHO_GTPASES	33	31	64	0	0	0	0	0	0	0	0	0	0	0	0	0	0	0	0	0	0	0	0	0	0	0	0	0	0	0	0	0	0	0	0	0	0	0	0	0	0	0	0	0	0	0	0	0	0
BIOCARTA_HDAC_PATHWAY	19	45	64	0	0	0	0	0	0	0	0	0	0	0	-1	0	0	0	0	0	0	0	1	0	0	0	-1	0	0	0	0	0	-1	0	-1	0	0	0	0	0	0	0	0	0	0	0	0	0	0
REACTOME_COSTIMULATION_BY_THE_CD28_FAMILY	22	42	64	0	0	0	-1	0	0	0	0	0	0	0	-1	0	0	0	0	0	0	0	0	0	0	0	0	0	0	0	0	0	0	0	0	-1	0	0	0	0	0	0	0	0	0	0	0	-1	1
REACTOME_G_ALPHA_S_SIGNALLING_EVENTS	19	45	64	0	0	0	0	0	0	0	-1	0	-1	0	1	0	0	0	0	0	0	0	-1	0	0	-1	0	1	0	0	0	-1	0	0	0	0	0	0	0	0	0	0	0	0	0	0	0	1	0
KEGG_TRYPTOPHAN_METABOLISM	44	19	63	0	0	0	0	0	0	1	0	0	0	0	0	0	1	0	1	0	0	0	0	0	1	0	0	0	0	0	0	0	0	0	0	0	0	0	1	0	0	0	1	1	0	0	0	0	0
BIOCARTA_IL12_PATHWAY	61	2	63	0	0	0	0	0	0	0	0	0	0	0	0	0	0	0	1	0	0	0	0	0	1	1	0	0	0	0	0	0	0	0	0	0	0	0	1	0	0	0	0	0	0	0	0	0	0
KEGG_SELENOAMINO_ACID_METABOLISM	1	62	63	0	0	0	0	0	0	0	0	0	-1	-1	0	0	0	0	-1	0	0	0	0	0	-1	0	0	-1	0	-1	0	0	0	0	0	0	0	0	0	0	0	0	0	-1	0	0	-1	0	0
ST_INTERLEUKIN_4_PATHWAY	8	55	63	0	0	0	0	0	-1	0	0	0	0	0	-1	0	0	0	0	0	0	0	0	0	0	0	0	0	0	0	0	0	0	0	0	-1	0	0	0	0	0	0	0	0	0	0	-1	0	0
REACTOME_REGULATION_OF_HYPOXIA_INDUCIBLE_FACTOR_HIF_BY_OXYGEN	4	58	62	0	0	0	0	0	0	0	0	0	0	0	0	0	-1	0	0	0	0	-1	0	1	0	0	0	0	0	0	0	-1	0	0	0	0	0	0	0	0	0	-1	0	0	0	0	-1	0	0
REACTOME_ACTIVATED_AMPK_STIMULATES_FATTY_ACID_OXIDATION_IN_MUSCLE	47	15	62	0	0	0	0	0	0	0	0	0	0	0	0	0	0	0	0	0	1	1	0	1	0	1	1	0	0	0	1	0	0	-1	0	0	0	-1	1	0	0	0	1	0	0	0	0	0	0
BIOCARTA_GRANULOCYTES_PATHWAY	24	38	62	-1	0	-1	0	0	0	0	-1	0	0	0	0	0	0	0	0	0	0	0	0	-1	0	0	-1	0	0	0	0	0	0	0	0	0	0	0	0	0	0	0	0	0	0	-1	0	0	0
KEGG_ETHER_LIPID_METABOLISM	8	54	62	0	0	0	0	0	0	0	-1	0	0	0	0	0	0	0	0	0	0	0	0	0	0	0	0	0	0	0	0	0	-1	0	0	-1	1	-1	0	0	0	0	0	0	0	0	-1	0	0
KEGG_AXON_GUIDANCE	25	37	62	0	0	0	0	0	0	0	0	0	0	0	-1	0	0	0	0	0	0	0	0	0	0	0	0	0	1	0	0	0	0	0	0	0	0	0	0	0	0	0	0	0	0	0	0	0	0
PID_TRAIL_PATHWAY	7	55	62	0	0	0	-1	0	-1	0	0	0	0	0	0	0	-1	0	0	0	0	0	0	0	0	0	0	0	0	0	0	0	0	0	0	0	0	0	0	0	0	0	0	0	0	0	-1	-1	0
BIOCARTA_EDG1_PATHWAY	16	45	61	0	0	0	0	0	-1	0	0	0	0	0	-1	0	0	0	0	0	0	0	0	0	0	0	0	-1	0	0	0	0	0	0	0	0	0	0	1	0	0	0	0	0	0	0	0	-1	0
KEGG_TIGHT_JUNCTION	19	42	61	0	0	0	-1	0	0	0	0	0	0	0	0	0	0	0	0	0	0	0	0	1	0	0	0	0	0	0	0	0	0	0	0	0	-1	0	0	0	0	0	0	0	0	0	0	0	0
ST_GA13_PATHWAY	6	55	61	0	0	0	0	0	0	0	0	0	-1	0	-1	0	0	0	0	0	0	0	0	0	1	0	0	0	0	-1	0	-1	0	0	-1	0	0	0	0	0	0	0	0	0	0	0	0	0	0
PID_NETRIN_PATHWAY	11	50	61	0	0	0	-1	0	-1	0	0	0	0	0	0	0	-1	0	0	0	0	0	0	0	0	0	0	0	0	0	0	0	0	0	0	0	0	0	0	0	0	0	0	0	0	0	-1	0	0
KEGG_ARGININE_AND_PROLINE_METABOLISM	23	38	61	0	-1	0	0	0	-1	0	1	1	0	0	0	1	0	-1	0	0	0	0	0	1	0	0	0	0	0	0	1	0	0	0	0	0	0	-1	1	0	0	0	0	0	0	0	0	0	0
KEGG_NITROGEN_METABOLISM	20	41	61	0	0	0	0	0	0	0	0	0	1	0	0	0	0	0	0	0	0	0	0	-1	0	1	0	0	0	-1	0	0	0	0	0	0	0	0	0	0	0	0	-1	0	0	-1	0	0	0
BIOCARTA_INTRINSIC_PATHWAY	53	7	60	0	0	0	0	0	0	0	0	0	0	0	0	0	0	0	0	0	0	0	0	0	0	0	0	0	0	0	0	0	0	0	0	1	0	0	0	0	0	0	0	0	0	0	1	0	0
BIOCARTA_DREAM_PATHWAY	42	18	60	0	0	0	-1	0	-1	0	1	0	0	0	0	1	0	0	1	0	0	0	1	0	0	0	0	0	0	0	0	0	0	0	0	0	0	0	0	0	0	1	0	0	1	0	0	0	0
BIOCARTA_MPR_PATHWAY	17	43	60	0	0	0	0	0	-1	0	0	0	0	0	-1	0	0	0	0	0	0	0	0	0	0	0	0	0	0	0	0	0	-1	0	0	0	0	0	0	0	0	0	0	0	0	0	0	0	0
KEGG_CYSTEINE_AND_METHIONINE_METABOLISM	0	59	59	0	0	0	0	0	-1	0	0	0	0	-1	-1	0	0	-1	0	0	0	0	0	0	0	0	0	-1	0	0	0	0	0	0	0	0	-1	-1	0	0	0	0	0	0	0	0	0	0	0
REACTOME_BIOLOGICAL_OXIDATIONS	25	34	59	0	0	0	0	0	0	0	0	0	0	0	0	0	0	0	0	0	0	0	0	-1	0	0	0	0	-1	-1	0	1	0	0	0	0	0	0	0	0	-1	0	1	0	0	0	0	0	0
BIOCARTA_ARAP_PATHWAY	6	53	59	0	0	0	0	0	0	0	0	0	0	0	0	0	0	0	0	0	0	0	0	0	0	0	0	0	0	0	0	0	0	0	-1	0	0	0	0	0	0	0	-1	0	0	0	-1	0	0
BIOCARTA_VDR_PATHWAY	28	31	59	0	0	0	0	0	0	0	0	0	0	0	-1	0	0	0	0	0	1	0	0	0	0	1	0	0	0	0	0	0	0	0	0	0	0	0	1	0	0	0	1	0	0	0	0	0	0
SIG_PIP3_SIGNALING_IN_B_LYMPHOCYTES	12	47	59	-1	0	0	0	0	0	0	0	0	0	0	-1	0	0	0	0	0	0	0	0	0	0	0	-1	0	0	0	0	0	0	0	0	-1	0	0	0	0	0	0	0	0	0	0	0	0	0
KEGG_PENTOSE_AND_GLUCURONATE_INTERCONVERSIONS	25	34	59	0	0	1	0	1	0	1	0	1	-1	0	0	0	0	0	0	0	1	0	0	-1	0	0	1	0	0	0	0	0	0	0	0	0	-1	0	-1	0	0	0	1	0	0	0	0	0	1
BIOCARTA_NDKDYNAMIN_PATHWAY	0	58	58	0	0	0	-1	0	0	0	0	0	0	0	-1	0	0	0	0	0	0	0	0	0	0	0	0	0	0	0	0	0	-1	0	0	0	0	0	0	0	0	0	0	0	0	0	-1	0	0
PID_RXR_VDR_PATHWAY	9	49	58	0	0	0	0	0	0	0	-1	0	0	0	-1	0	0	0	0	0	0	0	0	0	0	0	-1	0	0	0	0	0	0	0	0	0	0	0	0	0	0	0	0	0	0	0	0	0	0
SA_MMP_CYTOKINE_CONNECTION	6	52	58	0	0	-1	0	0	0	0	0	-1	0	0	0	-1	0	0	0	0	-1	-1	-1	0	1	0	-1	0	0	0	0	0	0	0	0	0	0	0	0	0	0	0	-1	0	0	0	0	0	0
PID_NEPHRIN_NEPH1_PATHWAY	16	42	58	0	0	0	0	0	0	-1	0	0	0	0	-1	0	-1	0	0	0	0	0	0	0	0	1	0	0	0	0	0	0	0	0	0	0	0	0	0	0	0	0	0	0	0	0	-1	-1	0
KEGG_DNA_REPLICATION	22	36	58	0	0	0	0	0	0	0	0	0	0	0	-1	0	0	-1	0	0	0	0	0	0	-1	0	0	0	0	0	0	0	0	0	0	-1	-1	0	0	0	0	0	0	0	0	0	-1	0	0
KEGG_PORPHYRIN_AND_CHLOROPHYLL_METABOLISM	29	28	57	0	0	0	0	1	0	0	0	0	-1	0	0	0	0	0	0	0	0	0	0	0	0	0	0	0	0	0	0	0	0	0	0	0	0	0	0	0	0	0	1	0	0	0	0	0	0
PID_REELIN_PATHWAY	21	36	57	0	0	0	0	0	0	0	0	0	0	0	0	0	0	-1	0	0	0	0	0	0	0	0	-1	0	0	0	0	0	0	0	0	0	0	0	0	0	0	0	0	0	0	0	0	-1	0
BIOCARTA_MCALPAIN_PATHWAY	15	42	57	0	0	1	0	0	-1	0	0	0	0	0	0	0	0	0	0	0	0	0	0	0	0	0	0	0	0	0	0	0	0	0	0	0	0	0	0	0	0	0	0	1	0	1	0	0	0
KEGG_LIMONENE_AND_PINENE_DEGRADATION	51	6	57	0	0	0	0	0	0	0	0	0	0	0	0	1	0	0	1	0	0	0	0	1	0	0	1	0	0	0	0	0	0	0	0	1	1	0	0	0	0	0	0	1	0	0	0	0	0
PID_EPHRINB_REV_PATHWAY	25	31	56	0	0	0	-1	0	-1	0	0	0	0	0	0	0	0	0	0	0	0	0	0	0	0	0	-1	0	0	0	0	0	0	0	0	-1	0	0	0	0	0	0	0	0	0	0	-1	0	0
KEGG_DORSO_VENTRAL_AXIS_FORMATION	0	56	56	0	0	0	0	-1	0	0	0	0	0	0	-1	-1	0	0	0	0	0	0	0	0	0	0	-1	0	0	0	0	-1	0	0	0	0	0	0	0	0	0	0	0	0	0	0	-1	0	0
BIOCARTA_IL7_PATHWAY	41	15	56	0	0	0	0	0	0	0	0	0	1	0	-1	0	0	0	0	0	0	0	0	0	0	0	0	0	0	0	0	0	0	0	0	0	1	0	1	0	0	0	0	0	0	0	0	0	1
BIOCARTA_SPRY_PATHWAY	7	49	56	0	0	0	0	0	-1	0	0	0	0	-1	0	0	-1	0	0	0	0	0	0	1	0	0	0	0	0	0	0	0	0	-1	0	0	0	0	0	0	0	0	0	0	0	0	-1	0	0
KEGG_OOCYTE_MEIOSIS	3	53	56	0	0	0	-1	0	-1	0	0	0	0	0	-1	0	0	0	0	0	0	0	0	0	0	0	0	-1	0	0	0	-1	0	0	0	0	0	0	0	0	0	0	0	0	0	1	0	-1	0
PID_AR_TF_PATHWAY	39	17	56	0	0	0	0	0	0	0	1	0	0	0	0	0	0	0	0	0	0	0	1	0	0	1	0	0	0	0	0	0	0	0	0	0	0	0	1	0	0	0	0	0	0	0	0	0	0
KEGG_ASCORBATE_AND_ALDARATE_METABOLISM	37	18	55	0	0	0	0	1	0	0	0	1	-1	0	0	0	0	0	1	0	1	0	0	0	0	0	1	0	0	0	0	0	0	0	0	1	0	0	0	0	0	0	1	0	0	0	0	0	1
REACTOME_METABOLISM_OF_STEROID_HORMONES_AND_VITAMINS_A_AND_D	32	23	55	0	0	0	0	0	1	0	0	0	0	0	0	0	1	0	0	0	0	0	0	0	0	0	0	1	0	0	0	0	0	0	0	0	0	0	0	0	0	0	0	0	0	0	0	0	0
PID_ERBB4_PATHWAY	17	38	55	0	0	1	0	0	-1	0	0	0	0	0	-1	0	-1	0	0	0	1	0	0	0	0	0	0	0	0	-1	0	-1	0	0	0	0	0	0	0	0	0	0	0	0	0	0	-1	0	0
BIOCARTA_TGFB_PATHWAY	5	49	54	0	0	0	0	0	0	0	0	0	0	0	-1	0	-1	0	0	0	0	0	0	0	0	0	-1	0	0	0	0	0	0	0	0	0	0	0	0	0	0	0	-1	0	0	0	0	0	0
KEGG_LONG_TERM_DEPRESSION	9	45	54	0	0	0	0	0	0	0	0	0	0	0	-1	0	0	0	0	0	0	0	0	0	0	0	0	0	0	0	0	0	-1	-1	-1	-1	0	0	0	0	0	0	0	0	0	0	-1	0	0
PID_P38_MKK3_6PATHWAY	8	46	54	0	0	0	0	0	0	0	0	0	0	0	0	0	0	0	0	-1	0	0	0	0	0	0	0	0	0	0	0	0	0	-1	0	0	0	0	0	1	0	-1	0	0	0	0	-1	0	0
REACTOME_NUCLEAR_RECEPTOR_TRANSCRIPTION_PATHWAY	9	45	54	0	0	0	0	-1	0	0	0	0	0	0	0	0	0	0	0	0	0	0	0	0	0	0	0	0	0	0	-1	0	0	0	0	0	0	0	0	0	0	0	0	0	0	0	0	0	0
PID_RHODOPSIN_PATHWAY	17	37	54	0	0	-1	0	0	0	0	-1	0	0	0	0	0	0	0	0	0	0	0	0	0	0	0	0	0	0	0	-1	0	0	0	0	0	0	0	0	0	0	0	0	0	1	0	1	0	0
PID_TAP63_PATHWAY	10	43	53	0	0	0	0	0	0	-1	0	0	0	0	0	0	0	-1	0	0	0	0	0	0	0	0	-1	0	0	-1	1	0	0	0	0	0	0	0	0	0	0	0	0	0	0	0	0	0	0
PID_LIS1_PATHWAY	6	47	53	0	0	0	0	0	-1	0	0	0	0	0	0	0	0	0	0	0	0	0	0	0	0	0	0	0	1	0	0	0	0	0	0	0	0	0	0	0	0	0	0	0	0	0	0	-1	0
REACTOME_FORMATION_OF_FIBRIN_CLOT_CLOTTING_CASCADE	34	19	53	0	0	0	0	1	0	0	0	0	0	0	0	0	0	0	-1	0	0	0	0	-1	0	0	0	0	0	0	0	0	1	1	0	1	0	0	0	-1	0	0	0	0	0	0	0	0	0
KEGG_NOTCH_SIGNALING_PATHWAY	25	28	53	0	0	0	0	0	0	0	0	0	0	0	0	0	0	0	0	0	0	0	0	0	0	0	0	0	1	0	0	0	0	1	0	0	0	1	0	0	0	0	0	0	0	0	0	1	0
KEGG_LYSINE_DEGRADATION	36	16	52	0	0	0	0	0	0	0	0	0	0	0	0	1	0	0	0	0	0	1	0	0	0	0	0	0	0	0	0	0	0	0	0	0	0	0	0	0	0	0	0	1	0	0	0	0	0
REACTOME_ION_CHANNEL_TRANSPORT	33	19	52	0	0	0	0	0	0	0	0	0	0	0	0	0	0	0	0	0	0	0	1	0	0	1	0	0	0	0	0	0	0	0	0	0	0	0	1	0	0	0	0	1	0	0	0	0	0
KEGG_TYROSINE_METABOLISM	41	10	51	0	0	0	0	0	0	0	0	0	0	0	0	0	0	0	0	0	0	1	0	-1	0	0	0	0	-1	0	0	1	0	0	0	1	0	0	0	0	0	0	0	0	0	0	1	0	0
PID_ARF6_DOWNSTREAM_PATHWAY	1	50	51	0	0	-1	-1	0	-1	0	0	0	-1	-1	0	0	0	-1	0	0	0	0	0	0	0	0	0	0	0	0	0	0	0	0	0	0	0	0	0	0	0	0	0	0	0	0	0	0	0
PID_FANCONI_PATHWAY	27	24	51	0	0	0	0	0	0	0	0	0	0	0	0	0	0	0	0	0	0	0	1	1	-1	1	0	0	0	0	0	0	0	0	0	-1	0	0	0	-1	0	0	0	0	0	0	-1	-1	0
KEGG_PHOSPHATIDYLINOSITOL_SIGNALING_SYSTEM	23	28	51	0	0	0	0	0	0	0	0	0	0	0	0	0	0	0	0	0	0	1	0	0	0	0	0	0	0	0	0	-1	0	0	0	-1	0	0	0	1	0	0	0	0	0	0	-1	0	0
BIOCARTA_EGFR_SMRTE_PATHWAY	1	50	51	0	0	0	0	0	0	0	0	0	-1	0	0	-1	0	0	0	-1	0	0	0	0	0	0	0	0	0	-1	0	0	0	0	0	0	0	0	0	0	-1	0	0	0	0	0	0	0	0
KEGG_BIOSYNTHESIS_OF_UNSATURATED_FATTY_ACIDS	7	44	51	-1	0	0	0	0	0	0	0	0	0	0	-1	0	0	-1	0	0	0	0	0	0	0	0	0	0	0	0	0	-1	0	0	0	0	0	0	0	0	0	0	0	0	0	0	1	0	0
KEGG_GLYCINE_SERINE_AND_THREONINE_METABOLISM	41	9	50	0	0	0	0	0	0	0	0	0	0	0	0	1	0	0	1	0	0	0	0	1	0	0	0	0	0	1	0	0	0	1	0	0	0	0	0	0	0	0	0	1	0	0	0	0	0
BIOCARTA_NKCELLS_PATHWAY	7	43	50	0	0	0	-1	0	-1	0	0	0	0	0	0	0	0	0	0	0	0	0	0	0	0	0	0	0	0	0	0	0	0	0	0	0	0	0	0	0	0	0	0	0	0	0	0	0	0
BIOCARTA_GH_PATHWAY	27	23	50	0	0	0	0	0	0	0	1	0	0	0	-1	0	-1	0	0	0	0	0	0	0	0	0	0	0	0	-1	0	0	0	0	0	0	0	0	1	0	0	0	0	0	0	0	0	0	0
BIOCARTA_ACE2_PATHWAY	44	6	50	0	0	0	0	0	0	0	0	0	0	0	0	0	0	0	0	0	0	0	0	0	0	0	0	0	0	0	0	1	0	0	0	0	0	0	-1	0	0	0	0	0	0	0	0	0	0
BIOCARTA_VITCB_PATHWAY	22	28	50	0	0	0	0	0	-1	0	0	0	0	-1	0	0	0	0	0	0	0	0	0	0	0	0	0	0	0	0	0	0	0	0	0	0	0	0	-1	0	0	0	-1	0	0	0	0	0	0
REACTOME_CHROMOSOME_MAINTENANCE	26	24	50	0	0	0	0	0	0	0	0	0	0	0	0	0	0	0	0	0	0	-1	0	0	-1	1	0	0	0	0	0	0	0	0	0	-1	-1	0	1	0	0	0	-1	0	0	0	-1	0	0
KEGG_HEDGEHOG_SIGNALING_PATHWAY	34	15	49	0	0	0	0	0	0	0	0	0	0	0	0	0	0	0	0	0	0	0	0	0	1	0	0	0	0	0	0	0	0	0	0	0	0	0	0	0	0	0	0	0	0	0	0	0	0
KEGG_RENIN_ANGIOTENSIN_SYSTEM	43	6	49	0	0	0	0	0	0	0	0	0	0	0	-1	0	0	0	0	0	0	0	0	0	0	1	0	0	0	0	1	1	1	0	0	0	0	0	0	0	0	0	0	1	0	0	0	0	0
REACTOME_CLASS_B_2_SECRETIN_FAMILY_RECEPTORS	27	22	49	0	0	0	1	0	0	0	-1	0	0	0	0	0	0	0	0	0	0	0	-1	-1	0	0	0	0	0	0	0	0	0	0	0	0	0	0	0	0	0	0	0	0	0	0	0	1	0
SA_PTEN_PATHWAY	2	46	48	0	0	0	0	0	0	0	0	0	0	0	-1	0	0	0	0	0	0	0	0	0	0	0	0	0	0	0	0	0	0	0	-1	0	0	0	0	0	0	0	0	0	-1	0	0	-1	0
SIG_CHEMOTAXIS	6	42	48	0	0	0	0	0	0	0	0	0	0	0	-1	0	0	0	0	0	0	0	0	0	0	0	0	0	0	0	0	0	0	0	-1	0	0	0	0	0	0	0	0	0	0	0	-1	-1	0
PID_RHOA_REG_PATHWAY	13	35	48	0	0	0	0	0	0	0	0	0	0	0	0	0	0	-1	0	0	0	0	0	0	0	0	-1	0	0	0	0	-1	0	0	0	0	0	1	0	0	0	0	0	0	0	0	0	0	0
BIOCARTA_CHEMICAL_PATHWAY	2	46	48	0	0	0	0	0	0	0	0	0	0	0	0	0	0	0	-1	0	0	0	0	0	0	0	0	-1	0	0	0	-1	0	0	0	0	0	0	0	0	0	0	0	0	0	0	0	0	0
KEGG_NON_HOMOLOGOUS_END_JOINING	0	47	47	0	0	0	0	0	0	0	0	0	-1	0	-1	0	0	-1	0	0	0	0	0	0	0	0	0	0	0	0	0	0	0	0	0	-1	0	0	0	0	0	0	-1	0	0	0	0	-1	0
BIOCARTA_TCAPOPTOSIS_PATHWAY	43	4	47	0	0	0	0	0	1	0	0	0	0	0	0	0	1	0	0	0	0	0	0	0	0	0	0	0	0	0	0	0	0	0	0	0	0	0	0	0	0	0	0	0	0	0	0	0	0
PID_WNT_SIGNALING_PATHWAY	43	3	46	0	0	1	0	0	0	0	0	0	0	0	0	0	0	0	0	0	0	0	0	0	0	0	0	0	1	0	0	0	0	0	0	1	1	0	0	0	0	0	0	0	0	0	0	0	0
BIOCARTA_PTDINS_PATHWAY	9	37	46	0	0	0	0	0	0	0	0	0	0	0	-1	0	0	0	0	0	0	0	0	0	0	0	0	0	0	0	0	0	0	0	0	0	0	0	0	1	0	0	0	0	0	0	0	0	0
PID_FOXM1_PATHWAY	22	24	46	0	0	0	0	0	0	0	0	0	0	0	0	0	0	0	0	0	0	0	0	0	0	0	-1	0	0	0	0	0	0	0	0	0	0	0	0	0	0	0	-1	0	0	0	0	0	0
BIOCARTA_TH1TH2_PATHWAY	14	32	46	0	0	0	0	0	-1	1	0	0	0	0	0	0	0	0	0	0	0	0	0	0	1	0	0	0	0	0	0	0	0	0	0	-1	0	0	0	0	0	0	0	-1	0	-1	0	0	0
PID_WNT_NONCANONICAL_PATHWAY	19	27	46	0	0	0	-1	0	0	0	0	0	0	0	-1	0	0	0	0	0	0	0	0	0	0	0	0	0	1	0	0	0	0	0	0	0	0	0	0	0	0	0	0	0	0	0	-1	0	0
PID_AJDISS_2PATHWAY	6	39	45	0	0	0	0	0	0	0	0	0	0	0	-1	0	0	0	0	0	0	0	0	0	0	0	0	0	0	0	0	0	0	0	0	0	0	0	0	0	-1	0	0	0	-1	0	-1	0	0
REACTOME_CHOLESTEROL_BIOSYNTHESIS	14	31	45	0	0	0	0	0	0	0	0	0	0	0	0	0	0	0	0	0	-1	0	0	1	0	0	0	0	0	0	1	1	0	0	0	0	0	0	0	0	0	0	0	0	0	0	0	-1	0
REACTOME_G_ALPHA1213_SIGNALLING_EVENTS	11	34	45	0	0	0	0	0	0	0	0	0	0	0	0	0	0	0	0	0	0	0	0	0	0	0	0	0	0	0	0	0	0	0	0	-1	0	0	0	0	0	0	0	0	0	0	0	0	0
REACTOME_CLASS_C_3_METABOTROPIC_GLUTAMATE_PHEROMONE_RECEPTORS	31	14	45	0	0	0	0	0	0	0	0	0	0	0	0	0	0	0	0	0	0	0	0	0	0	0	0	1	0	0	0	0	0	0	0	0	0	0	0	0	0	0	0	1	0	0	1	1	0
KEGG_MISMATCH_REPAIR	22	22	44	0	0	0	0	0	0	0	0	0	0	0	-1	0	0	0	0	0	0	0	0	0	-1	1	0	0	0	0	0	1	0	0	0	-1	-1	0	0	0	0	0	0	0	0	0	-1	0	0
PID_HNF3B_PATHWAY	11	33	44	0	0	0	0	0	1	0	0	0	0	0	0	0	0	0	0	0	0	0	0	0	0	0	0	0	0	0	0	0	0	0	0	0	0	0	0	0	-1	0	0	0	0	-1	1	0	0
ST_ADRENERGIC	6	38	44	0	0	0	0	0	0	-1	0	0	0	0	0	0	0	0	0	0	0	0	0	0	0	0	-1	0	0	0	0	0	0	0	0	0	0	0	0	0	0	0	0	0	0	0	0	0	0
REACTOME_PLATELET_HOMEOSTASIS	22	22	44	0	0	0	0	0	-1	0	0	0	0	1	0	0	0	0	0	0	0	0	0	0	0	0	0	1	0	0	0	0	0	0	-1	0	0	0	0	0	0	0	0	0	0	0	0	0	0
REACTOME_BILE_ACID_AND_BILE_SALT_METABOLISM	43	0	43	0	0	0	0	0	0	0	0	0	0	0	0	1	0	0	0	0	0	1	0	0	0	0	0	0	0	1	0	0	1	0	1	0	0	0	0	0	0	0	0	0	0	0	0	0	0
PID_BARD1_PATHWAY	14	29	43	0	0	0	0	0	0	0	0	0	0	0	0	0	0	0	0	0	0	0	0	0	0	0	0	0	0	0	0	0	0	0	0	0	0	0	0	0	0	0	0	0	-1	0	-1	-1	0
KEGG_ALANINE_ASPARTATE_AND_GLUTAMATE_METABOLISM	4	39	43	0	-1	0	0	0	0	0	0	0	0	0	0	0	0	0	0	0	0	0	0	0	0	0	0	-1	0	0	0	0	0	0	0	0	0	0	0	0	0	0	0	0	-1	0	0	0	0
PID_CASPASE_PATHWAY	9	34	43	0	0	0	-1	0	0	0	0	0	0	0	-1	0	0	-1	0	0	0	0	0	0	1	0	0	0	0	0	0	0	0	0	0	0	0	0	0	0	0	0	0	0	0	0	0	0	0
PID_MYC_PATHWAY	10	32	42	0	0	0	0	0	0	0	0	0	0	0	0	0	0	0	0	0	0	0	0	0	0	1	0	0	0	0	1	0	0	0	0	0	0	0	0	0	0	0	0	0	-1	0	-1	-1	0
KEGG_LONG_TERM_POTENTIATION	0	42	42	0	-1	0	0	0	0	0	0	0	0	0	-1	0	-1	0	0	0	0	0	0	0	0	0	0	0	0	0	0	0	0	-1	0	0	0	0	0	0	0	0	0	0	0	0	0	0	0
PID_SYNDECAN_3_PATHWAY	41	0	41	0	0	0	0	0	0	0	0	0	0	0	0	0	0	0	0	0	0	0	0	0	0	0	0	1	0	0	0	0	0	0	0	1	0	1	0	0	0	1	0	0	0	0	0	0	1
BIOCARTA_EPHA4_PATHWAY	9	32	41	0	0	0	0	0	0	0	0	0	0	0	0	0	0	0	0	0	0	0	0	0	0	0	0	0	0	0	0	0	0	0	0	0	0	0	0	0	0	0	0	0	0	0	-1	0	0
REACTOME_EICOSANOID_LIGAND_BINDING_RECEPTORS	17	24	41	0	0	0	0	0	0	0	-1	0	0	0	0	0	0	0	0	0	0	0	0	0	0	0	0	0	0	0	0	0	0	0	0	0	0	0	0	0	0	0	0	0	0	0	0	0	0
PID_HEDGEHOG_GLI_PATHWAY	8	32	40	0	0	0	0	0	0	0	0	0	0	0	0	0	0	0	0	0	0	0	0	1	0	0	0	0	0	0	0	0	0	0	0	0	0	0	0	0	0	0	0	0	0	0	0	0	0
BIOCARTA_RAB_PATHWAY	2	38	40	0	0	0	0	0	-1	0	0	0	0	0	0	0	0	0	0	0	0	0	0	0	0	0	0	0	0	0	0	0	0	0	0	0	0	0	0	0	0	0	0	0	0	0	0	-1	-1
PID_IL27_PATHWAY	20	20	40	0	0	0	0	0	0	0	0	0	0	0	0	0	0	0	0	0	0	0	-1	0	1	1	0	0	0	0	0	0	0	0	0	0	0	0	0	0	0	0	0	0	0	0	0	0	0
BIOCARTA_AKAPCENTROSOME_PATHWAY	10	30	40	0	0	0	0	0	-1	0	0	0	0	0	-1	0	0	0	0	0	0	0	0	0	0	0	0	0	0	0	0	0	0	0	0	0	0	0	0	0	0	0	0	0	0	0	0	0	-1
BIOCARTA_ACH_PATHWAY	15	25	40	0	0	0	0	0	0	0	0	0	0	0	0	0	0	0	0	0	1	0	0	0	0	0	0	0	0	0	0	0	0	0	-1	0	0	0	0	0	0	0	0	0	0	0	0	0	0
BIOCARTA_CARM_ER_PATHWAY	25	15	40	0	0	0	0	0	0	0	0	0	0	0	0	0	0	0	0	0	0	0	1	0	0	0	0	0	0	0	0	0	0	0	0	0	0	1	0	0	0	0	0	0	0	0	-1	0	0
KEGG_DRUG_METABOLISM_OTHER_ENZYMES	24	16	40	0	0	0	0	1	1	0	0	0	-1	0	0	0	0	0	0	0	0	0	0	0	0	0	0	1	0	0	0	0	0	0	0	0	0	0	-1	0	0	0	1	0	0	0	0	0	0
PID_VEGF_VEGFR_PATHWAY	28	12	40	0	0	0	0	0	0	0	0	0	0	0	0	0	0	0	0	0	0	0	0	0	0	0	0	0	0	0	0	0	0	0	0	0	-1	0	0	0	0	0	0	0	0	0	0	0	0
BIOCARTA_P53_PATHWAY	16	23	39	0	0	0	0	-1	0	-1	0	0	0	0	0	0	0	0	0	0	0	0	0	0	0	0	0	0	0	-1	0	0	-1	0	0	0	0	0	1	0	0	0	0	0	0	0	0	0	0
KEGG_LINOLEIC_ACID_METABOLISM	15	24	39	0	0	0	0	0	0	0	0	0	0	0	0	0	0	0	0	-1	0	0	0	0	0	0	0	0	0	0	-1	0	0	0	0	0	1	0	0	0	0	0	0	0	0	0	0	0	0
PID_S1P_S1P3_PATHWAY	15	24	39	0	0	0	0	0	0	0	0	0	0	0	0	0	0	0	0	0	0	0	0	0	0	0	0	0	0	0	0	0	0	0	0	0	-1	0	0	0	0	0	0	0	0	0	0	0	0
ST_JNK_MAPK_PATHWAY	14	25	39	0	0	0	0	0	0	0	0	0	0	0	0	0	0	0	0	0	0	0	1	0	0	0	0	0	0	0	0	0	0	0	0	0	0	0	0	0	0	0	0	0	0	0	-1	0	0
REACTOME_REGULATION_OF_BETA_CELL_DEVELOPMENT	20	18	38	0	0	-1	0	0	0	0	0	0	0	0	1	0	0	0	0	0	0	0	0	0	0	-1	0	0	0	0	0	0	0	0	0	0	0	0	0	0	0	0	0	0	0	0	0	1	0
PID_HNF3A_PATHWAY	13	25	38	0	0	0	0	0	0	0	1	0	0	-1	0	0	0	-1	0	0	0	0	0	0	0	0	0	0	0	0	0	0	0	0	0	0	0	0	0	0	-1	0	0	0	0	0	0	0	0
ST_MYOCYTE_AD_PATHWAY	3	35	38	0	0	0	0	0	0	0	-1	0	0	0	0	0	0	0	0	0	0	0	0	0	1	0	0	0	1	0	0	0	0	0	0	0	-1	0	0	0	0	0	0	0	0	0	0	0	0
REACTOME_OPIOID_SIGNALLING	20	18	38	0	0	0	0	0	0	0	0	0	0	0	0	0	0	0	0	0	0	0	0	0	0	0	0	0	1	0	0	0	0	0	0	0	0	0	0	1	0	0	0	0	0	0	0	0	0
PID_CIRCADIAN_PATHWAY	11	26	37	-1	0	0	0	0	0	0	0	0	0	0	0	0	0	-1	0	0	0	0	0	0	0	0	0	0	0	0	0	-1	0	0	0	0	0	0	0	0	0	0	-1	0	0	0	0	-1	0
KEGG_FRUCTOSE_AND_MANNOSE_METABOLISM	15	22	37	-1	0	0	0	0	0	0	0	0	0	0	0	0	0	-1	0	0	0	0	0	0	0	0	0	0	0	0	0	0	1	0	0	0	0	0	0	0	0	0	0	0	0	0	0	0	0
BIOCARTA_IL17_PATHWAY	28	8	36	0	0	0	0	0	0	0	0	0	0	0	0	0	0	0	0	0	0	0	0	0	0	0	0	0	0	0	0	0	0	0	0	0	0	0	0	0	0	0	0	0	0	0	0	0	0
BIOCARTA_P35ALZHEIMERS_PATHWAY	11	24	35	0	0	0	0	0	-1	0	0	0	0	0	0	0	0	0	0	0	0	0	0	0	0	0	0	0	0	0	0	0	0	0	0	0	0	0	0	0	0	0	0	0	0	0	0	0	0
BIOCARTA_RARRXR_PATHWAY	12	23	35	0	0	0	0	0	0	0	0	0	0	0	0	0	0	0	0	0	0	0	0	0	0	0	0	0	0	0	0	0	0	0	0	0	0	0	0	0	0	0	0	0	0	0	-1	0	0
KEGG_GLYCOSPHINGOLIPID_BIOSYNTHESIS_LACTO_AND_NEOLACTO_SERIES	13	22	35	0	0	0	0	0	0	0	0	0	0	0	0	0	0	0	0	0	0	0	0	0	0	0	0	0	0	0	0	0	0	0	0	0	0	0	0	0	0	0	0	0	0	0	0	0	0
KEGG_RIG_I_LIKE_RECEPTOR_SIGNALING_PATHWAY	17	17	34	0	0	0	0	0	0	0	0	0	0	0	0	-1	0	0	0	0	0	0	0	0	1	0	0	0	1	0	0	0	0	0	0	0	0	0	0	0	0	0	0	0	0	0	0	0	0
BIOCARTA_TID_PATHWAY	7	27	34	0	1	0	0	0	0	0	0	0	0	0	0	0	0	0	0	0	0	-1	0	0	1	0	0	0	0	0	0	0	0	0	-1	-1	-1	0	0	0	-1	0	0	0	0	0	-1	0	0
BIOCARTA_TOB1_PATHWAY	17	16	33	0	0	0	0	0	0	0	0	0	0	0	0	0	0	0	0	0	0	0	0	0	0	0	0	0	0	0	0	0	0	0	0	0	0	0	0	0	0	0	0	0	0	0	0	0	0
PID_EPHA_FWDPATHWAY	9	24	33	0	0	0	0	0	-1	0	0	0	0	0	0	0	0	0	0	0	0	0	0	0	0	0	0	0	0	0	0	0	0	0	0	-1	0	0	0	0	0	0	0	0	0	0	-1	0	0
PID_S1P_S1P1_PATHWAY	4	28	32	0	0	0	0	0	0	0	0	0	0	0	0	0	0	0	0	0	0	0	0	0	0	0	0	0	0	0	0	0	0	0	0	0	-1	0	0	0	0	0	0	0	0	0	0	0	0
REACTOME_MEIOSIS	21	11	32	0	0	0	0	0	0	0	0	1	0	0	0	0	0	0	0	0	0	0	0	0	0	0	0	0	0	0	0	0	0	0	0	0	0	0	1	0	0	0	0	0	0	0	0	0	0
BIOCARTA_ASBCELL_PATHWAY	28	4	32	0	0	0	0	0	0	1	0	0	0	0	0	0	0	0	0	0	0	0	0	0	1	0	0	0	0	0	0	0	0	0	0	0	0	0	1	0	0	0	0	0	0	0	0	0	0
KEGG_TERPENOID_BACKBONE_BIOSYNTHESIS	5	27	32	0	0	0	0	0	0	0	-1	0	0	0	-1	0	0	0	-1	0	0	0	0	0	0	0	0	0	0	0	0	0	0	0	0	0	-1	0	0	0	0	0	0	0	0	0	0	0	-1
PID_RETINOIC_ACID_PATHWAY	3	29	32	0	0	0	0	0	0	0	0	0	0	0	-1	0	0	0	0	0	0	0	0	0	0	0	0	0	0	0	0	0	0	0	0	0	0	0	0	0	0	0	0	0	0	0	0	0	0
KEGG_ABC_TRANSPORTERS	24	8	32	0	0	0	0	0	0	0	0	0	0	0	0	1	0	0	0	0	0	1	0	-1	0	0	0	0	0	0	0	0	0	0	0	0	0	0	0	0	0	0	0	0	0	0	0	0	0
PID_WNT_CANONICAL_PATHWAY	1	30	31	0	0	0	0	0	0	0	0	0	0	0	-1	0	0	0	0	0	0	0	0	0	0	0	0	0	0	0	0	0	0	0	0	0	0	0	0	0	0	0	0	0	0	0	0	-1	0
PID_ANTHRAX_PATHWAY	6	25	31	0	0	0	0	0	0	0	0	0	0	0	-1	0	0	-1	0	0	0	0	0	0	1	0	0	0	0	0	0	0	0	0	0	0	0	0	0	0	0	0	0	0	0	0	0	0	0
BIOCARTA_MEF2D_PATHWAY	4	27	31	0	0	0	0	0	0	0	0	0	0	0	0	0	0	0	0	0	0	0	0	0	0	0	0	0	0	0	-1	0	0	0	0	0	0	0	0	0	0	0	0	0	0	0	0	0	0
BIOCARTA_CALCINEURIN_PATHWAY	9	22	31	0	0	0	0	0	0	0	0	0	0	0	0	0	0	0	0	0	0	0	0	0	0	0	0	0	0	0	-1	0	0	0	0	0	0	0	0	0	0	0	0	0	0	0	-1	0	0
BIOCARTA_PITX2_PATHWAY	17	14	31	0	0	0	0	0	0	0	0	0	0	0	-1	0	0	0	0	0	0	0	0	0	0	1	0	0	0	0	0	0	0	0	0	0	0	1	0	0	0	0	0	0	0	0	0	0	0
BIOCARTA_CARM1_PATHWAY	17	14	31	0	0	0	0	0	0	0	0	0	0	0	-1	0	0	0	0	0	0	0	0	0	0	0	0	0	0	0	0	0	0	0	0	0	0	0	0	0	0	0	0	0	0	1	0	0	0
ST_GA12_PATHWAY	10	21	31	0	0	0	0	0	0	0	0	0	0	0	0	0	0	0	0	0	0	0	0	0	0	0	-1	0	0	0	0	0	0	0	0	0	0	0	0	0	0	0	0	0	0	0	0	0	0
BIOCARTA_FAS_PATHWAY	6	24	30	0	0	0	-1	0	0	0	0	0	0	0	-1	0	0	0	0	0	0	0	0	0	0	0	0	0	0	0	0	0	0	0	0	0	0	0	0	0	0	0	0	0	0	0	-1	-1	0
PID_HEDGEHOG_2PATHWAY	24	6	30	0	0	0	0	0	0	0	0	0	0	0	0	0	0	0	0	0	0	0	0	0	0	0	0	0	0	0	0	0	0	0	0	0	0	0	0	0	0	0	0	0	0	1	0	0	1
PID_ARF6_PATHWAY	2	28	30	0	0	0	0	0	0	0	0	0	0	0	0	0	0	0	0	0	0	0	0	0	0	0	0	0	0	0	0	0	0	0	0	0	0	0	0	0	0	0	0	0	0	0	0	0	0
PID_HDAC_CLASSIII_PATHWAY	1	28	29	-1	0	0	0	0	0	0	0	0	-1	-1	0	0	0	-1	0	0	0	0	0	0	0	0	0	0	0	0	0	0	0	0	0	0	0	0	0	-1	0	0	0	0	0	0	0	0	0
BIOCARTA_NEUROTRANSMITTERS_PATHWAY	10	19	29	0	0	0	1	0	0	0	-1	0	0	0	0	0	0	0	0	0	0	0	0	-1	0	-1	0	0	0	0	0	0	0	0	0	0	0	0	0	0	0	0	0	0	1	0	0	0	0
PID_ATR_PATHWAY	14	14	28	0	0	1	0	0	0	0	0	0	0	0	0	0	0	0	0	0	0	0	0	0	0	1	0	0	0	0	0	0	0	0	0	0	-1	0	0	0	0	0	0	0	0	0	0	-1	0
BIOCARTA_41BB_PATHWAY	4	24	28	0	0	0	0	0	0	0	0	0	0	0	0	0	0	0	0	0	0	0	0	0	1	0	0	0	0	0	0	0	0	0	-1	-1	-1	0	0	0	0	0	0	0	0	0	-1	0	0
KEGG_OTHER_GLYCAN_DEGRADATION	24	4	28	0	0	0	0	0	0	1	0	0	0	0	0	0	1	0	0	0	0	0	0	0	-1	0	0	0	0	0	0	1	0	1	0	0	0	0	0	0	0	0	0	0	0	0	0	0	0
ST_G_ALPHA_I_PATHWAY	3	25	28	0	0	0	0	0	0	0	0	0	0	0	0	0	0	0	0	0	0	0	0	0	0	0	-1	0	0	0	0	0	0	0	0	0	0	0	0	0	0	0	0	0	0	0	0	0	0
BIOCARTA_SHH_PATHWAY	23	5	28	0	0	0	0	0	0	0	0	0	0	0	0	0	0	0	0	0	0	0	0	0	0	0	0	0	0	0	0	0	0	0	0	0	0	0	0	0	0	1	0	0	0	0	0	0	0
PID_RAC1_REG_PATHWAY	18	10	28	0	0	0	0	0	0	0	0	0	0	0	0	0	0	0	0	0	0	0	0	0	0	0	0	0	0	0	0	0	0	0	0	0	0	0	0	0	0	0	0	0	0	0	0	0	0
KEGG_VALINE_LEUCINE_AND_ISOLEUCINE_BIOSYNTHESIS	4	23	27	0	0	0	0	0	0	0	0	0	0	0	0	0	0	0	0	0	0	0	-1	0	-1	0	0	0	0	0	0	0	0	0	0	0	0	0	0	0	0	0	0	0	0	0	-1	0	0
KEGG_HISTIDINE_METABOLISM	27	0	27	0	0	0	0	0	0	0	0	0	0	0	0	1	0	0	1	0	0	1	0	0	0	0	0	0	0	0	0	0	0	0	0	0	0	0	0	0	0	0	0	1	0	0	0	0	0
KEGG_GLYOXYLATE_AND_DICARBOXYLATE_METABOLISM	13	14	27	0	0	0	0	0	0	0	0	0	0	0	0	0	0	0	0	0	0	0	0	0	0	0	0	0	0	0	0	0	0	0	0	0	0	0	0	0	0	0	0	0	0	0	0	0	0
BIOCARTA_AGR_PATHWAY	6	21	27	0	0	0	0	0	0	0	0	0	0	0	0	0	0	0	0	0	0	0	0	0	0	0	0	0	0	0	0	0	0	0	0	0	0	0	0	0	0	0	0	0	0	0	0	0	0
BIOCARTA_DNAFRAGMENT_PATHWAY	23	3	26	0	0	0	0	0	0	0	0	0	0	0	0	1	0	0	0	0	0	0	0	1	0	0	0	0	0	0	0	0	0	1	0	0	0	0	0	0	0	0	0	0	0	1	0	0	0
BIOCARTA_AKAP95_PATHWAY	13	13	26	0	0	0	0	0	0	0	1	0	0	0	0	0	0	0	1	0	0	0	0	0	0	0	0	0	0	0	0	0	0	0	0	0	0	0	0	0	0	0	0	0	0	0	0	0	0
PID_ALPHA_SYNUCLEIN_PATHWAY	4	22	26	0	0	0	0	0	0	0	0	0	0	0	0	0	0	-1	0	0	0	0	0	0	0	0	-1	0	0	0	0	0	0	0	0	0	0	0	0	0	0	0	0	0	0	0	0	0	0
KEGG_STEROID_BIOSYNTHESIS	13	13	26	0	0	0	0	0	0	0	0	0	0	0	0	0	0	0	0	0	0	0	0	0	0	0	0	0	0	0	1	0	0	0	0	0	0	0	0	0	0	0	0	0	0	0	0	0	0
BIOCARTA_SPPA_PATHWAY	5	21	26	0	0	0	0	0	0	0	0	0	0	0	0	0	0	0	0	0	0	0	0	0	0	0	0	0	0	0	0	0	0	0	0	0	0	0	0	0	0	0	0	0	0	0	0	0	0
KEGG_MELANOGENESIS	25	1	26	0	0	0	0	0	0	0	0	0	0	0	0	0	0	0	0	0	0	0	0	0	0	0	0	0	0	0	0	0	0	0	0	0	0	0	0	0	0	0	1	0	0	0	0	0	0
PID_S1P_META_PATHWAY	3	23	26	0	0	0	0	0	0	0	0	0	0	0	0	0	0	0	0	0	0	0	-1	0	0	0	0	0	0	0	0	0	0	0	0	0	0	0	0	0	0	0	0	0	0	0	-1	0	0
REACTOME_ABACAVIR_TRANSPORT_AND_METABOLISM	20	6	26	0	0	0	0	0	0	0	0	0	0	1	0	0	0	0	0	0	0	0	1	0	0	0	0	0	0	0	0	0	0	0	0	0	0	0	0	0	0	0	0	0	0	0	0	0	0
REACTOME_ALPHA_LINOLENIC_ACID_ALA_METABOLISM	8	17	25	0	0	0	0	0	0	0	0	0	0	0	-1	0	0	0	0	1	0	0	0	0	0	0	0	0	0	0	0	0	0	0	0	0	0	0	0	0	0	0	0	0	0	0	0	0	0
KEGG_ONE_CARBON_POOL_BY_FOLATE	2	23	25	0	0	0	0	0	0	0	0	0	0	0	-1	0	0	0	0	0	0	0	0	0	0	0	0	0	0	0	0	0	0	0	0	0	0	0	0	0	0	0	0	0	0	0	0	-1	0
PID_AURORA_B_PATHWAY	23	2	25	1	0	0	0	0	0	0	0	0	0	1	0	0	0	0	0	0	0	0	0	0	0	0	1	0	0	0	0	1	0	0	0	0	0	0	0	0	0	0	0	0	0	0	0	-1	0
BIOCARTA_AKAP13_PATHWAY	8	17	25	0	0	0	0	0	0	0	0	0	0	0	-1	0	0	0	1	0	0	0	0	0	0	0	0	0	0	0	0	0	0	0	0	0	0	0	0	0	0	0	0	0	0	0	0	0	0
BIOCARTA_PML_PATHWAY	2	23	25	0	0	0	0	0	0	0	0	0	0	0	-1	0	0	0	0	0	0	0	0	0	1	0	0	0	0	0	0	0	0	0	0	0	0	0	0	0	0	0	0	0	0	0	0	0	0
KEGG_BASE_EXCISION_REPAIR	2	23	25	0	0	0	0	0	0	0	0	0	0	0	0	0	0	-1	0	0	0	0	0	0	-1	0	0	0	0	0	0	0	0	0	0	0	0	0	0	0	0	0	0	0	0	0	-1	0	0
ST_JAK_STAT_PATHWAY	3	21	24	0	0	0	0	-1	0	0	0	0	0	0	0	0	0	0	0	0	0	0	0	0	0	0	0	0	0	0	0	0	0	0	0	0	0	0	0	0	0	-1	0	0	0	0	-1	0	0
BIOCARTA_TALL1_PATHWAY	3	21	24	0	0	0	0	0	0	0	0	0	0	0	0	-1	0	-1	0	0	0	0	0	0	0	0	0	0	0	0	0	0	0	0	0	0	0	0	0	0	0	0	0	0	0	0	0	0	0
BIOCARTA_PLCE_PATHWAY	24	0	24	0	1	0	0	0	0	0	0	0	0	0	0	0	0	0	0	0	0	0	0	0	0	0	0	0	0	0	0	0	0	0	0	0	0	0	0	0	0	0	0	0	0	1	0	0	0
REACTOME_INTEGRATION_OF_ENERGY_METABOLISM	11	12	23	0	0	0	0	0	0	0	0	0	0	0	0	0	0	0	0	0	0	0	0	0	0	0	0	0	0	0	0	0	0	0	0	0	0	0	0	0	0	0	0	0	0	0	0	0	0
BIOCARTA_GABA_PATHWAY	19	4	23	0	0	0	0	0	0	0	0	0	0	0	0	0	0	0	1	0	0	0	0	0	0	0	0	0	0	0	0	0	0	0	0	0	1	0	1	0	0	0	0	0	0	0	0	0	0
BIOCARTA_PGC1A_PATHWAY	5	17	22	0	0	0	0	0	0	0	0	0	0	0	-1	0	0	0	0	0	0	0	0	0	0	0	0	0	0	0	0	-1	0	0	0	0	0	0	0	0	0	0	0	0	0	0	0	0	0
KEGG_REGULATION_OF_AUTOPHAGY	13	9	22	0	0	0	0	0	0	0	0	0	0	0	-1	0	0	0	0	0	0	0	0	0	0	0	1	0	0	0	0	0	0	0	0	0	0	0	0	0	0	0	0	1	-1	0	0	-1	0
PID_PLK1_PATHWAY	6	16	22	0	0	0	0	0	0	0	0	0	0	0	0	0	0	0	0	0	0	0	0	0	0	0	0	0	0	0	0	0	0	0	0	0	0	0	0	-1	0	0	-1	0	0	0	-1	-1	0
KEGG_PANTOTHENATE_AND_COA_BIOSYNTHESIS	21	1	22	0	0	0	0	0	0	0	0	0	0	0	0	0	0	0	0	0	0	0	0	0	0	0	0	0	0	0	0	1	1	0	0	0	0	0	0	0	0	0	0	0	0	0	0	0	0
REACTOME_HORMONE_LIGAND_BINDING_RECEPTORS	15	7	22	0	0	0	0	0	0	0	0	0	0	0	1	0	0	0	0	0	0	0	0	0	1	0	0	0	0	0	0	0	0	0	0	0	0	0	0	0	0	0	0	0	0	0	0	0	0
PID_ERB_GENOMIC_PATHWAY	11	10	21	0	0	0	0	0	0	0	0	0	0	0	0	0	0	0	0	0	0	0	0	0	0	0	0	0	0	0	0	0	0	0	0	0	1	0	1	0	0	0	0	0	0	0	0	0	0
PID_P38_GAMMA_DELTA_PATHWAY	16	5	21	0	0	0	0	0	0	0	0	0	1	0	0	0	0	0	0	0	0	0	0	0	0	0	0	0	0	0	0	0	0	0	0	1	1	0	0	0	0	0	0	0	0	0	0	0	0
KEGG_GLYCEROLIPID_METABOLISM	9	11	20	0	0	0	0	0	0	0	0	0	0	0	0	0	0	0	0	0	0	0	0	0	0	0	0	0	0	0	0	0	0	0	0	0	0	0	0	0	0	0	0	0	0	0	0	-1	0
BIOCARTA_CK1_PATHWAY	15	5	20	0	0	0	0	0	0	0	0	0	0	0	0	0	0	0	0	0	0	0	0	0	0	0	0	0	0	0	0	0	0	0	0	0	0	0	0	0	0	0	0	0	0	1	0	0	0
BIOCARTA_GATA3_PATHWAY	14	6	20	0	1	0	0	0	0	0	0	0	0	0	0	0	0	0	0	0	0	0	0	0	0	0	0	0	0	0	0	0	0	0	0	0	0	0	0	0	0	0	0	0	0	0	0	0	0
BIOCARTA_P27_PATHWAY	7	13	20	0	0	0	0	0	-1	0	0	0	0	0	0	0	0	0	0	0	0	0	0	0	0	1	1	0	0	0	0	0	0	0	0	0	0	-1	0	0	0	0	0	0	0	0	0	-1	0
BIOCARTA_SET_PATHWAY	9	10	19	0	0	0	-1	0	-1	0	0	0	0	0	0	0	0	-1	0	0	0	0	0	1	0	0	0	0	0	0	0	0	0	0	0	0	0	0	0	0	0	0	0	0	0	0	0	0	0
ST_TYPE_I_INTERFERON_PATHWAY	5	14	19	0	0	0	0	0	0	0	0	0	0	0	0	0	0	0	0	0	0	0	0	-1	0	0	0	0	0	0	0	0	0	0	0	0	0	0	0	0	0	0	0	0	0	0	0	0	0
BIOCARTA_CFTR_PATHWAY	12	7	19	0	0	0	0	0	0	0	0	0	0	0	0	0	0	0	0	0	0	0	0	0	0	0	0	0	0	0	0	0	0	0	0	0	0	0	0	0	0	0	0	0	0	0	0	0	0
ST_WNT_CA2_CYCLIC_GMP_PATHWAY	17	2	19	0	0	0	0	0	0	0	0	0	0	0	0	0	0	0	0	0	0	0	0	0	0	0	0	1	0	0	0	0	0	0	0	0	0	0	0	0	0	0	0	0	0	0	0	0	0
ST_WNT_BETA_CATENIN_PATHWAY	10	9	19	0	0	0	0	0	0	0	0	0	0	0	-1	0	0	0	0	0	0	0	0	0	0	0	0	0	1	0	0	0	0	0	0	0	0	0	0	0	0	0	0	0	0	0	0	0	0
BIOCARTA_PARKIN_PATHWAY	18	0	18	0	0	0	0	0	0	0	0	0	0	0	0	0	0	0	0	0	1	0	0	0	0	1	1	0	0	0	0	0	0	0	0	0	0	0	0	0	0	0	0	0	0	0	0	0	0
PID_ALK2_PATHWAY	4	13	17	0	0	0	0	0	-1	0	0	0	0	0	0	0	0	0	0	0	0	0	0	0	0	1	0	0	0	0	0	0	-1	0	0	0	0	0	0	0	0	0	0	0	0	0	0	0	0
REACTOME_RAP1_SIGNALLING	6	10	16	0	0	0	0	0	0	0	0	0	0	0	0	0	0	0	0	0	0	0	0	0	0	0	0	0	0	0	0	0	0	0	0	1	0	0	0	0	0	0	0	0	0	0	0	0	0
BIOCARTA_CACAM_PATHWAY	5	11	16	0	0	0	0	0	0	0	0	0	0	0	0	0	0	0	0	0	0	0	0	0	0	0	0	0	0	0	0	0	0	-1	-1	0	0	0	0	0	0	0	0	0	0	0	0	0	0
REACTOME_MYOGENESIS	5	10	15	0	0	0	0	0	0	0	0	0	0	0	0	0	0	0	0	0	0	0	0	0	0	0	0	0	0	0	0	0	0	0	0	0	0	0	0	0	0	0	0	0	0	1	0	0	0
PID_CDC42_REG_PATHWAY	13	2	15	0	0	0	0	0	0	0	0	0	0	0	0	0	0	0	0	0	0	0	0	0	0	0	0	0	0	0	0	0	0	0	0	0	0	0	0	0	0	0	1	0	0	0	0	0	0
SA_PROGRAMMED_CELL_DEATH	5	10	15	0	0	0	0	0	0	0	0	0	0	0	0	0	0	0	0	0	0	0	0	0	0	0	0	0	0	0	0	0	0	0	0	0	0	0	0	0	0	0	0	0	0	0	0	0	0
BIOCARTA_NOS1_PATHWAY	10	4	14	0	0	0	0	0	0	0	0	0	0	0	0	0	0	0	1	0	0	0	0	0	0	0	0	1	0	0	0	0	0	0	0	0	0	0	0	0	0	0	0	0	0	1	0	0	0
BIOCARTA_CBL_PATHWAY	2	12	14	0	0	0	0	0	0	0	0	0	0	0	-1	0	0	0	0	0	0	0	0	0	0	0	0	0	0	0	0	0	0	0	0	0	0	0	0	0	0	0	0	0	0	0	0	0	0
REACTOME_AQUAPORIN_MEDIATED_TRANSPORT	6	8	14	0	0	0	0	0	0	0	0	0	0	0	0	0	0	0	0	0	0	0	-1	0	0	0	0	0	0	0	0	0	0	0	0	0	0	0	0	0	0	0	0	0	0	0	0	0	0
KEGG_SULFUR_METABOLISM	10	3	13	0	0	0	0	0	0	0	0	0	0	0	0	0	0	0	0	0	0	0	0	0	0	0	0	0	0	0	0	0	0	0	0	0	0	0	0	0	0	0	0	0	0	0	0	0	1
KEGG_GLYCOSAMINOGLYCAN_DEGRADATION	12	1	13	0	0	0	0	0	0	0	0	0	0	0	0	0	0	0	0	0	0	0	0	0	0	0	0	0	1	0	1	0	0	0	0	0	1	0	0	0	0	0	0	0	0	0	0	0	0
BIOCARTA_FREE_PATHWAY	1	12	13	0	0	0	0	0	0	0	0	0	0	0	0	0	0	0	0	0	0	0	0	0	0	0	0	0	0	0	0	0	0	0	-1	0	0	-1	0	0	0	0	0	0	0	0	0	0	0
BIOCARTA_SRCRPTP_PATHWAY	7	6	13	0	0	0	0	0	0	0	-1	0	0	0	0	0	0	0	0	0	0	0	0	0	0	0	0	0	0	0	0	0	0	0	0	0	0	0	0	0	0	0	0	0	0	0	0	0	0
SA_CASPASE_CASCADE	3	10	13	0	0	0	0	0	0	0	0	0	0	0	0	0	0	0	0	0	0	0	0	0	1	0	0	0	0	0	0	0	0	0	0	0	0	0	-1	0	0	0	0	0	0	0	0	0	0
PID_AURORA_A_PATHWAY	6	6	12	0	0	0	0	0	0	0	0	0	0	0	0	0	0	0	0	0	0	0	0	0	0	0	0	0	0	0	0	0	0	0	0	0	0	0	0	0	0	0	0	0	0	0	0	0	0
BIOCARTA_PTC1_PATHWAY	9	2	11	0	0	0	0	0	0	0	0	0	0	0	0	0	0	0	0	-1	0	0	0	0	0	0	0	0	0	0	0	0	0	0	0	0	0	0	0	0	0	0	0	0	0	0	0	0	0
PID_RAS_PATHWAY	8	3	11	0	0	0	0	0	0	0	0	0	0	0	0	0	0	0	0	0	0	0	1	0	0	0	0	0	0	0	0	0	0	0	0	0	0	0	0	0	0	0	0	0	0	0	0	-1	0
PID_TCR_JNK_PATHWAY	5	6	11	0	0	0	0	0	0	0	0	0	0	0	0	0	0	0	0	0	0	0	0	0	0	0	0	0	0	0	0	0	0	0	0	0	0	-1	0	0	0	0	0	0	0	0	0	0	0
PID_S1P_S1P4_PATHWAY	4	7	11	0	0	0	0	0	0	0	0	0	0	0	0	0	0	0	0	0	0	0	0	1	0	0	0	0	0	0	0	0	0	0	0	0	0	-1	0	0	0	0	0	0	0	0	0	0	0
KEGG_GLYCOSPHINGOLIPID_BIOSYNTHESIS_GLOBO_SERIES	4	7	11	0	0	0	0	0	0	0	0	0	0	0	0	0	0	0	0	0	0	0	0	0	0	0	0	0	0	0	0	0	0	0	0	0	0	0	0	0	0	-1	0	1	0	0	0	0	0
KEGG_FOLATE_BIOSYNTHESIS	0	10	10	0	0	0	0	0	0	0	0	0	0	0	0	0	0	0	0	0	0	0	0	0	0	0	0	0	0	0	0	0	0	0	0	0	0	0	0	0	0	0	0	0	0	0	0	0	0
BIOCARTA_ATRBRCA_PATHWAY	5	5	10	0	0	0	0	0	0	0	0	0	0	0	0	0	0	0	0	0	0	0	0	0	0	0	0	0	0	0	0	0	0	0	0	0	0	0	0	0	0	0	0	0	0	0	0	-1	0
KEGG_RIBOFLAVIN_METABOLISM	0	9	9	0	0	0	0	0	0	0	0	0	0	0	0	0	-1	0	0	0	0	0	0	0	0	0	0	0	0	0	0	0	0	0	0	0	0	0	0	0	0	0	0	0	0	0	0	0	0
KEGG_GLYCOSPHINGOLIPID_BIOSYNTHESIS_GANGLIO_SERIES	4	5	9	0	0	0	0	0	0	0	0	0	0	0	0	0	0	0	0	0	0	0	0	0	0	0	0	0	0	0	0	0	0	0	0	0	0	0	0	0	0	0	0	0	0	0	0	0	0
BIOCARTA_NUCLEARRS_PATHWAY	1	7	8	0	0	0	0	0	0	0	-1	0	0	0	0	0	0	0	0	0	0	0	0	0	0	0	0	0	0	0	0	0	0	0	0	0	0	0	0	0	0	0	0	0	0	0	0	0	0
BIOCARTA_BARRESTIN_PATHWAY	2	5	7	0	0	0	0	0	0	0	0	0	0	0	0	0	0	0	0	0	0	0	0	0	0	0	0	0	0	0	0	0	0	0	0	0	0	0	0	0	0	0	0	0	0	0	0	0	0
KEGG_HOMOLOGOUS_RECOMBINATION	0	6	6	0	0	0	0	0	0	0	0	0	0	0	0	0	0	0	0	0	0	0	0	0	0	0	0	0	0	0	0	0	0	0	0	0	0	0	0	0	0	0	-1	0	0	0	0	0	0
SA_G1_AND_S_PHASES	2	4	6	0	0	0	0	0	0	0	0	0	0	0	0	0	0	0	0	0	0	0	-1	0	0	0	0	0	0	0	0	0	0	0	0	0	0	0	0	0	0	0	0	0	0	0	0	0	0
KEGG_GLYCOSAMINOGLYCAN_BIOSYNTHESIS_HEPARAN_SULFATE	5	0	5	0	0	0	0	0	0	0	0	0	0	0	0	0	0	0	0	0	0	0	0	0	0	0	0	0	1	0	0	0	0	0	0	0	0	0	0	0	0	0	0	0	0	0	0	0	0
SA_FAS_SIGNALING	0	4	4	0	0	0	-1	0	0	0	0	0	0	0	0	0	0	0	0	0	0	0	0	0	0	0	0	0	0	0	0	0	0	0	0	0	0	0	0	0	0	0	0	0	0	0	0	0	0
ST_G_ALPHA_S_PATHWAY	1	3	4	0	0	0	0	0	0	0	0	0	0	0	0	0	0	0	0	0	0	0	0	0	0	0	0	0	0	0	0	0	0	0	0	0	0	0	0	0	0	0	0	1	0	0	0	-1	0
REACTOME_SIGNALING_BY_NODAL	0	3	3	0	0	0	0	0	0	0	0	0	0	0	0	0	0	0	0	0	0	0	0	0	0	0	0	0	0	0	0	0	0	0	0	0	0	0	0	0	0	0	0	0	0	0	0	0	0
KEGG_TAURINE_AND_HYPOTAURINE_METABOLISM	1	1	2	0	0	0	0	0	0	0	0	0	0	0	0	0	0	0	0	0	0	0	0	0	0	0	0	0	0	0	0	0	0	0	0	0	0	0	0	0	0	0	0	0	0	0	0	0	0
[truncated: 368 more columns]
