# Supplementary material for: A three‐tiered integrative analysis of transcriptional data reveals the shared pathways related to heart failure from different aetiologies
Source: J Cell Mol Med. 2020 Jul 8;24(16):9085–96. doi: 10.1111/jcmm.15544 (PMC7417717; doi:10.1111/jcmm.15544)
Supplement: Supplementary file 6 — Table S5 [file JCMM-24-9085-s006.xlsx]

## Sheet: Sheet1
#Supplemental table S5. 241 regulatory relationship between 64 TFs and 17 frequently dysregulated pathways
#The value of Ratio is calculated as the number of TFs in a pathway devide the number of genes in a pathway
TF	Pathway	#All TF target	#TF targets in pathway	#Genes in pathway	p.value	BH-corrected p.value	Ratio
AR	NABA_CORE_MATRISOME	6223	135	275	7.24438e-11	3.18458e-09	0.490909
YBX1	NABA_CORE_MATRISOME	5823	102	275	0.00128216	0.00714703	0.370909
ETS1	PID_IL6_7_PATHWAY	9561	33	47	0.00103401	0.00600528	0.702128
AR	PID_IL6_7_PATHWAY	6223	26	47	0.000351657	0.0024855	0.553191
TP53	PID_IL6_7_PATHWAY	1159	15	47	2.57883e-08	6.3406e-07	0.319149
GATA3	PID_IL6_7_PATHWAY	1570	11	47	0.000714561	0.00444607	0.234043
GATA1	PID_IL6_7_PATHWAY	4075	18	47	0.00287466	0.0138163	0.382979
FOXP3	PID_IL6_7_PATHWAY	4214	20	47	0.000556134	0.00360986	0.425532
STAT5A	PID_IL6_7_PATHWAY	574	16	47	8.52651e-14	6.68157e-12	0.340426
CREB1	PID_IL6_7_PATHWAY	1512	13	47	2.52676e-05	0.000269428	0.276596
ATF2	PID_IL6_7_PATHWAY	1189	10	47	0.000313911	0.00228134	0.212766
STAT2	PID_IL6_7_PATHWAY	621	11	47	1.23491e-07	2.53884e-06	0.234043
SMAD3	PID_IL6_7_PATHWAY	230	11	47	3.62221e-12	2.15223e-10	0.234043
SP1	PID_IL6_7_PATHWAY	3395	15	47	0.00744255	0.0275629	0.319149
CEBPB	PID_IL6_7_PATHWAY	590	13	47	5.00853e-10	1.79345e-08	0.276596
STAT3	PID_IL6_7_PATHWAY	668	27	47	0	0	0.574468
CTCF	PID_IL6_7_PATHWAY	3433	15	47	0.00825259	0.0298821	0.319149
STAT4	PID_IL6_7_PATHWAY	295	12	47	2.24709e-12	1.39655e-10	0.255319
STAT6	PID_IL6_7_PATHWAY	301	11	47	6.59107e-11	2.96983e-09	0.234043
STAT5B	PID_IL6_7_PATHWAY	197	13	47	4.44089e-16	4.80238e-14	0.276596
STAT1	PID_IL6_7_PATHWAY	947	21	47	3.33067e-16	3.83169e-14	0.446809
ESR1	PID_IL6_7_PATHWAY	1837	19	47	7.47969e-09	2.15121e-07	0.404255
CREBBP	PID_IL6_7_PATHWAY	221	10	47	6.67928e-11	2.9847e-09	0.212766
YY1	PID_IL6_7_PATHWAY	2213	14	47	0.00032286	0.00233043	0.297872
ELK1	PID_IL6_7_PATHWAY	809	12	47	2.04548e-07	4.03647e-06	0.255319
GATA2	PID_IL6_7_PATHWAY	7743	28	47	0.00216347	0.0109736	0.595745
RELA	PID_IL6_7_PATHWAY	722	20	47	0	0	0.425532
YBX1	PID_IL6_7_PATHWAY	5823	22	47	0.00596298	0.0240306	0.468085
NFKB1	PID_IL6_7_PATHWAY	980	20	47	1.02141e-14	9.68901e-13	0.425532
JUN	PID_IL6_7_PATHWAY	1845	13	47	0.000195854	0.00152591	0.276596
EP300	PID_IL6_7_PATHWAY	615	11	47	1.11991e-07	2.32006e-06	0.234043
FOS	PID_IL6_7_PATHWAY	1191	12	47	1.1619e-05	0.000138158	0.255319
ETS1	KEGG_MAPK_SIGNALING_PATHWAY	9561	152	267	0.000599506	0.00384067	0.569288
AR	KEGG_MAPK_SIGNALING_PATHWAY	6223	117	267	2.76958e-06	4.14823e-05	0.438202
GATA1	KEGG_MAPK_SIGNALING_PATHWAY	4075	83	267	1.02956e-05	0.000124538	0.310861
FOXP3	KEGG_MAPK_SIGNALING_PATHWAY	4214	100	267	1.74223e-10	6.63397e-09	0.374532
USF1	KEGG_MAPK_SIGNALING_PATHWAY	3509	62	267	0.00705904	0.0263957	0.23221
SP1	KEGG_MAPK_SIGNALING_PATHWAY	3395	90	267	6.37157e-12	3.62643e-10	0.337079
MYC	KEGG_MAPK_SIGNALING_PATHWAY	4048	73	267	0.0018395	0.00973206	0.273408
EGR1	KEGG_MAPK_SIGNALING_PATHWAY	3195	76	267	7.13018e-08	1.61309e-06	0.284644
ESR1	KEGG_MAPK_SIGNALING_PATHWAY	1837	54	267	1.2063e-08	3.27762e-07	0.202247
TFAP2A	KEGG_MAPK_SIGNALING_PATHWAY	3109	67	267	1.7572e-05	0.000195096	0.250936
GATA2	KEGG_MAPK_SIGNALING_PATHWAY	7743	152	267	2.17159e-10	8.09777e-09	0.569288
YBX1	KEGG_MAPK_SIGNALING_PATHWAY	5823	102	267	0.000397505	0.00275906	0.382022
NFKB1	KEGG_MAPK_SIGNALING_PATHWAY	980	55	267	0	0	0.205993
PRDM14	KEGG_MAPK_SIGNALING_PATHWAY	2714	63	267	3.18257e-06	4.71456e-05	0.235955
JUN	KEGG_MAPK_SIGNALING_PATHWAY	1845	61	267	8.8779e-12	4.80028e-10	0.228464
FOS	KEGG_MAPK_SIGNALING_PATHWAY	1191	60	267	0	0	0.224719
TFAP2C	KEGG_MAPK_SIGNALING_PATHWAY	3010	58	267	0.00138186	0.00763197	0.217228
E2F4	PID_AP1_PATHWAY	3380	21	70	0.0037444	0.0164068	0.3
ETS1	PID_AP1_PATHWAY	9561	48	70	0.000200906	0.00156078	0.685714
AR	PID_AP1_PATHWAY	6223	44	70	2.30188e-08	5.78897e-07	0.628571
TP53	PID_AP1_PATHWAY	1159	23	70	2.53397e-12	1.55695e-10	0.328571
GATA3	PID_AP1_PATHWAY	1570	17	70	1.67693e-05	0.000188115	0.242857
GATA1	PID_AP1_PATHWAY	4075	29	70	3.32417e-05	0.000334708	0.414286
FOXP3	PID_AP1_PATHWAY	4214	27	70	0.000450958	0.00304411	0.385714
TBP	PID_AP1_PATHWAY	705	16	70	1.54167e-09	5.14555e-08	0.228571
E2F1	PID_AP1_PATHWAY	2291	24	70	2.9339e-07	5.52738e-06	0.342857
CREB1	PID_AP1_PATHWAY	1512	26	70	1.57707e-12	1.0032e-10	0.371429
ATF2	PID_AP1_PATHWAY	1189	19	70	1.13835e-08	3.1086e-07	0.271429
SMAD3	PID_AP1_PATHWAY	230	19	70	0	0	0.271429
SP1	PID_AP1_PATHWAY	3395	39	70	1.14353e-13	8.46995e-12	0.557143
CEBPB	PID_AP1_PATHWAY	590	19	70	7.10543e-14	5.64986e-12	0.271429
MYC	PID_AP1_PATHWAY	4048	31	70	2.97852e-06	4.4366e-05	0.442857
STAT3	PID_AP1_PATHWAY	668	16	70	7.08579e-10	2.4718e-08	0.228571
SRF	PID_AP1_PATHWAY	912	15	70	3.69655e-07	6.84494e-06	0.214286
CTCF	PID_AP1_PATHWAY	3433	23	70	0.000787646	0.00482858	0.328571
EGR1	PID_AP1_PATHWAY	3195	28	70	8.18128e-07	1.40432e-05	0.4
ATF1	PID_AP1_PATHWAY	665	15	70	5.89915e-09	1.74299e-07	0.214286
STAT1	PID_AP1_PATHWAY	947	17	70	1.46236e-08	3.87598e-07	0.242857
ESR1	PID_AP1_PATHWAY	1837	26	70	1.2474e-10	5.03336e-09	0.371429
PPARG	PID_AP1_PATHWAY	1292	18	70	2.3908e-07	4.60038e-06	0.257143
CREBBP	PID_AP1_PATHWAY	221	16	70	0	0	0.228571
TFAP2A	PID_AP1_PATHWAY	3109	30	70	2.82715e-08	6.76389e-07	0.428571
ETS2	PID_AP1_PATHWAY	81	19	70	0	0	0.271429
GATA2	PID_AP1_PATHWAY	7743	41	70	0.000373802	0.0026197	0.585714
RELA	PID_AP1_PATHWAY	722	26	70	0	0	0.371429
POU2F1	PID_AP1_PATHWAY	1462	23	70	2.72403e-10	1.00196e-08	0.328571
CEBPA	PID_AP1_PATHWAY	1092	22	70	6.45084e-12	3.6333e-10	0.314286
SMAD4	PID_AP1_PATHWAY	198	16	70	0	0	0.228571
NFKB1	PID_AP1_PATHWAY	980	28	70	0	0	0.4
JUN	PID_AP1_PATHWAY	1845	44	70	0	0	0.628571
HIF1A	PID_AP1_PATHWAY	824	15	70	1.00275e-07	2.15153e-06	0.214286
EP300	PID_AP1_PATHWAY	615	17	70	2.0379e-11	1.02027e-09	0.242857
FOS	PID_AP1_PATHWAY	1191	27	70	6.66134e-16	6.92651e-14	0.385714
TFAP2C	PID_AP1_PATHWAY	3010	18	70	0.0114782	0.0383815	0.257143
ETS1	REACTOME_TRANSLATION	9561	128	222	0.000794151	0.00486294	0.576577
MYC	REACTOME_TRANSLATION	4048	79	222	2.94473e-08	7.01415e-07	0.355856
MAX	REACTOME_TRANSLATION	4502	68	222	0.00183793	0.00973206	0.306306
YY1	REACTOME_TRANSLATION	2213	55	222	3.0535e-09	9.59467e-08	0.247748
GABPA	REACTOME_TRANSLATION	3220	58	222	5.00953e-05	0.000473541	0.261261
TP53	PID_TOLL_ENDOGENOUS_PATHWAY	1159	6	25	0.00232087	0.0115991	0.24
SPI1	PID_TOLL_ENDOGENOUS_PATHWAY	1491	10	25	5.02055e-06	6.92502e-05	0.4
IKBKB	PID_TOLL_ENDOGENOUS_PATHWAY	69	6	25	2.02818e-10	7.61553e-09	0.24
RELA	PID_TOLL_ENDOGENOUS_PATHWAY	722	9	25	1.02525e-07	2.18249e-06	0.36
NFKB1	PID_TOLL_ENDOGENOUS_PATHWAY	980	9	25	1.34589e-06	2.1723e-05	0.36
REL	KEGG_NOD_LIKE_RECEPTOR_SIGNALING_PATHWAY	352	13	62	3.77767e-11	1.82374e-09	0.209677
TP53	KEGG_NOD_LIKE_RECEPTOR_SIGNALING_PATHWAY	1159	25	62	1.11022e-15	1.13264e-13	0.403226
FOXP3	KEGG_NOD_LIKE_RECEPTOR_SIGNALING_PATHWAY	4214	21	62	0.0107032	0.0364206	0.33871
SPI1	KEGG_NOD_LIKE_RECEPTOR_SIGNALING_PATHWAY	1491	13	62	0.000460064	0.00309014	0.209677
SP1	KEGG_NOD_LIKE_RECEPTOR_SIGNALING_PATHWAY	3395	18	62	0.0104981	0.0358127	0.290323
CEBPB	KEGG_NOD_LIKE_RECEPTOR_SIGNALING_PATHWAY	590	13	62	1.98655e-08	5.06664e-07	0.209677
STAT3	KEGG_NOD_LIKE_RECEPTOR_SIGNALING_PATHWAY	668	13	62	8.48383e-08	1.86472e-06	0.209677
IKBKB	KEGG_NOD_LIKE_RECEPTOR_SIGNALING_PATHWAY	69	18	62	0	0	0.290323
NFKB2	KEGG_NOD_LIKE_RECEPTOR_SIGNALING_PATHWAY	457	17	62	1.9984e-14	1.77137e-12	0.274194
MAX	KEGG_NOD_LIKE_RECEPTOR_SIGNALING_PATHWAY	4502	24	62	0.00225075	0.011363	0.387097
ESR1	KEGG_NOD_LIKE_RECEPTOR_SIGNALING_PATHWAY	1837	13	62	0.00310404	0.0146198	0.209677
IKBKG	KEGG_NOD_LIKE_RECEPTOR_SIGNALING_PATHWAY	70	19	62	0	0	0.306452
ELK1	KEGG_NOD_LIKE_RECEPTOR_SIGNALING_PATHWAY	809	14	62	1.0638e-07	2.23811e-06	0.225806
RELA	KEGG_NOD_LIKE_RECEPTOR_SIGNALING_PATHWAY	722	24	62	0	0	0.387097
NFKB1	KEGG_NOD_LIKE_RECEPTOR_SIGNALING_PATHWAY	980	25	62	0	0	0.403226
JUN	KEGG_NOD_LIKE_RECEPTOR_SIGNALING_PATHWAY	1845	21	62	5.31217e-08	1.21707e-06	0.33871
FOS	KEGG_NOD_LIKE_RECEPTOR_SIGNALING_PATHWAY	1191	20	62	1.60699e-10	6.1624e-09	0.322581
ETS1	REACTOME_TCA_CYCLE_AND_RESPIRATORY_ELECTRON_TRANSPORT	9561	83	141	0.00280313	0.0135408	0.588652
MYC	REACTOME_TCA_CYCLE_AND_RESPIRATORY_ELECTRON_TRANSPORT	4048	41	141	0.00547184	0.0223461	0.29078
ETS1	PID_PDGFRB_PATHWAY	9561	105	129	5.55112e-16	5.88527e-14	0.813953
AR	PID_PDGFRB_PATHWAY	6223	78	129	1.82276e-12	1.14601e-10	0.604651
TP53	PID_PDGFRB_PATHWAY	1159	27	129	3.12479e-09	9.71021e-08	0.209302
GATA3	PID_PDGFRB_PATHWAY	1570	28	129	4.43112e-07	8.09428e-06	0.217054
GATA1	PID_PDGFRB_PATHWAY	4075	48	129	4.23566e-06	6.02993e-05	0.372093
FOXP3	PID_PDGFRB_PATHWAY	4214	60	129	4.03735e-11	1.93185e-09	0.465116
SPI1	PID_PDGFRB_PATHWAY	1491	26	129	1.89208e-06	2.96536e-05	0.20155
SP1	PID_PDGFRB_PATHWAY	3395	43	129	2.68118e-06	4.06083e-05	0.333333
MYC	PID_PDGFRB_PATHWAY	4048	39	129	0.00319969	0.0149273	0.302326
STAT3	PID_PDGFRB_PATHWAY	668	29	129	1.11022e-16	1.36431e-14	0.224806
EGR1	PID_PDGFRB_PATHWAY	3195	37	129	0.000126354	0.00104305	0.286822
STAT1	PID_PDGFRB_PATHWAY	947	31	129	2.42029e-14	2.04476e-12	0.24031
ESR1	PID_PDGFRB_PATHWAY	1837	39	129	5.95135e-12	3.42329e-10	0.302326
YY1	PID_PDGFRB_PATHWAY	2213	28	129	0.000255051	0.0018964	0.217054
TFAP2A	PID_PDGFRB_PATHWAY	3109	38	129	2.9904e-05	0.000305077	0.294574
GATA2	PID_PDGFRB_PATHWAY	7743	80	129	2.59159e-08	6.3406e-07	0.620155
GABPA	PID_PDGFRB_PATHWAY	3220	30	129	0.016898	0.0496597	0.232558
YBX1	PID_PDGFRB_PATHWAY	5823	49	129	0.0128946	0.0415997	0.379845
ABL1	PID_PDGFRB_PATHWAY	136	30	129	0	0	0.232558
PRDM14	PID_PDGFRB_PATHWAY	2714	30	129	0.00142464	0.00782035	0.232558
JUN	PID_PDGFRB_PATHWAY	1845	35	129	2.07878e-09	6.80359e-08	0.271318
TFAP2C	PID_PDGFRB_PATHWAY	3010	34	129	0.000418928	0.00286364	0.263566
E2F4	REACTOME_METABOLISM_OF_MRNA	3380	78	284	2.35709e-06	3.61042e-05	0.274648
ETS1	REACTOME_METABOLISM_OF_MRNA	9561	187	284	7.45566e-11	3.22502e-09	0.658451
MYC	REACTOME_METABOLISM_OF_MRNA	4048	98	284	4.33318e-09	1.30164e-07	0.34507
YY1	REACTOME_METABOLISM_OF_MRNA	2213	75	284	1.37002e-13	1.00104e-11	0.264085
GABPA	REACTOME_METABOLISM_OF_MRNA	3220	82	284	1.56309e-08	4.10274e-07	0.288732
E2F4	REACTOME_DIABETES_PATHWAYS	3380	32	133	0.0167004	0.0492899	0.240602
NFYA	REACTOME_DIABETES_PATHWAYS	1683	27	133	1.009e-05	0.000122325	0.203008
ETS1	REACTOME_DIABETES_PATHWAYS	9561	77	133	0.00696331	0.0260919	0.578947
USF1	REACTOME_DIABETES_PATHWAYS	3509	34	133	0.00956581	0.0335206	0.255639
SP1	REACTOME_DIABETES_PATHWAYS	3395	43	133	6.52113e-06	8.6421e-05	0.323308
MYC	REACTOME_DIABETES_PATHWAYS	4048	48	133	9.21448e-06	0.000112977	0.360902
EGR1	REACTOME_DIABETES_PATHWAYS	3195	32	133	0.00755646	0.0277378	0.240602
MAX	REACTOME_DIABETES_PATHWAYS	4502	41	133	0.011854	0.0392736	0.308271
YY1	REACTOME_DIABETES_PATHWAYS	2213	27	133	0.000975216	0.00573151	0.203008
TFAP2A	REACTOME_DIABETES_PATHWAYS	3109	34	133	0.00134692	0.00746188	0.255639
GATA2	REACTOME_DIABETES_PATHWAYS	7743	66	133	0.00400193	0.0173803	0.496241
GABPA	REACTOME_DIABETES_PATHWAYS	3220	40	133	2.51695e-05	0.000269428	0.300752
E2F4	KEGG_SPLICEOSOME	3380	36	128	0.00070817	0.00441646	0.28125
ETS1	KEGG_SPLICEOSOME	9561	106	128	0	0	0.828125
MYC	KEGG_SPLICEOSOME	4048	46	128	1.58935e-05	0.000179393	0.359375
EGR1	KEGG_SPLICEOSOME	3195	32	128	0.00412351	0.0178642	0.25
MAX	KEGG_SPLICEOSOME	4502	41	128	0.00585887	0.023694	0.320312
YY1	KEGG_SPLICEOSOME	2213	28	128	0.000222358	0.00169336	0.21875
TFAP2A	KEGG_SPLICEOSOME	3109	30	128	0.00948997	0.0332765	0.234375
GABPA	KEGG_SPLICEOSOME	3220	61	128	0	0	0.476562
ETS1	REACTOME_SIGNALING_BY_TGF_BETA_RECEPTOR_COMPLEX	9561	52	63	5.41431e-09	1.61741e-07	0.825397
AR	REACTOME_SIGNALING_BY_TGF_BETA_RECEPTOR_COMPLEX	6223	36	63	1.04011e-05	0.000125533	0.571429
TP53	REACTOME_SIGNALING_BY_TGF_BETA_RECEPTOR_COMPLEX	1159	20	63	1.37535e-10	5.46804e-09	0.31746
GATA1	REACTOME_SIGNALING_BY_TGF_BETA_RECEPTOR_COMPLEX	4075	21	63	0.00889104	0.0316692	0.333333
SMAD2	REACTOME_SIGNALING_BY_TGF_BETA_RECEPTOR_COMPLEX	185	27	63	0	0	0.428571
E2F1	REACTOME_SIGNALING_BY_TGF_BETA_RECEPTOR_COMPLEX	2291	18	63	0.000136194	0.00111407	0.285714
CREB1	REACTOME_SIGNALING_BY_TGF_BETA_RECEPTOR_COMPLEX	1512	16	63	1.00631e-05	0.000122272	0.253968
ATF2	REACTOME_SIGNALING_BY_TGF_BETA_RECEPTOR_COMPLEX	1189	13	63	5.77836e-05	0.000537755	0.206349
MXI1	REACTOME_SIGNALING_BY_TGF_BETA_RECEPTOR_COMPLEX	2604	16	63	0.00482105	0.0201293	0.253968
SMAD3	REACTOME_SIGNALING_BY_TGF_BETA_RECEPTOR_COMPLEX	230	27	63	0	0	0.428571
SP1	REACTOME_SIGNALING_BY_TGF_BETA_RECEPTOR_COMPLEX	3395	25	63	1.12385e-05	0.000134737	0.396825
MYC	REACTOME_SIGNALING_BY_TGF_BETA_RECEPTOR_COMPLEX	4048	28	63	8.14969e-06	0.000103949	0.444444
EGR1	REACTOME_SIGNALING_BY_TGF_BETA_RECEPTOR_COMPLEX	3195	22	63	0.000137382	0.00112209	0.349206
MAX	REACTOME_SIGNALING_BY_TGF_BETA_RECEPTOR_COMPLEX	4502	25	63	0.0012193	0.00684868	0.396825
ESR1	REACTOME_SIGNALING_BY_TGF_BETA_RECEPTOR_COMPLEX	1837	13	63	0.00359493	0.0158805	0.206349
YY1	REACTOME_SIGNALING_BY_TGF_BETA_RECEPTOR_COMPLEX	2213	13	63	0.0164224	0.0485754	0.206349
CLEC5A	REACTOME_SIGNALING_BY_TGF_BETA_RECEPTOR_COMPLEX	2599	15	63	0.0113827	0.0382275	0.238095
TFAP2A	REACTOME_SIGNALING_BY_TGF_BETA_RECEPTOR_COMPLEX	3109	23	63	2.82589e-05	0.000290487	0.365079
SMAD1	REACTOME_SIGNALING_BY_TGF_BETA_RECEPTOR_COMPLEX	141	14	63	0	0	0.222222
SMAD4	REACTOME_SIGNALING_BY_TGF_BETA_RECEPTOR_COMPLEX	198	23	63	0	0	0.365079
NFKB1	REACTOME_SIGNALING_BY_TGF_BETA_RECEPTOR_COMPLEX	980	13	63	7.56101e-06	9.78047e-05	0.206349
JUN	REACTOME_SIGNALING_BY_TGF_BETA_RECEPTOR_COMPLEX	1845	16	63	0.000114145	0.000961343	0.253968
FOS	REACTOME_SIGNALING_BY_TGF_BETA_RECEPTOR_COMPLEX	1191	13	63	5.87874e-05	0.00054522	0.206349
TFAP2C	REACTOME_SIGNALING_BY_TGF_BETA_RECEPTOR_COMPLEX	3010	22	63	5.54177e-05	0.000520214	0.349206
ETS1	KEGG_VALINE_LEUCINE_AND_ISOLEUCINE_DEGRADATION	9561	30	44	0.00354824	0.0157128	0.681818
USF1	KEGG_VALINE_LEUCINE_AND_ISOLEUCINE_DEGRADATION	3509	15	44	0.0051343	0.0211917	0.340909
MXI1	KEGG_VALINE_LEUCINE_AND_ISOLEUCINE_DEGRADATION	2604	12	44	0.00759036	0.0278056	0.272727
MYC	KEGG_VALINE_LEUCINE_AND_ISOLEUCINE_DEGRADATION	4048	19	44	0.000358326	0.00252116	0.431818
CLEC5A	KEGG_VALINE_LEUCINE_AND_ISOLEUCINE_DEGRADATION	2599	12	44	0.00747595	0.02763	0.272727
NFYA	BIOCARTA_IL6_PATHWAY	1683	6	22	0.00738488	0.0274057	0.272727
ETS1	BIOCARTA_IL6_PATHWAY	9561	21	22	1.49914e-06	2.3911e-05	0.954545
AR	BIOCARTA_IL6_PATHWAY	6223	13	22	0.00509628	0.021067	0.590909
TP53	BIOCARTA_IL6_PATHWAY	1159	9	22	1.52716e-06	2.42234e-05	0.409091
STAT5A	BIOCARTA_IL6_PATHWAY	574	12	22	1.11022e-13	8.33747e-12	0.545455
CREB1	BIOCARTA_IL6_PATHWAY	1512	8	22	0.000112058	0.000945239	0.363636
ATF2	BIOCARTA_IL6_PATHWAY	1189	8	22	2.0058e-05	0.000219098	0.363636
BRCA1	BIOCARTA_IL6_PATHWAY	123	6	22	2.94387e-09	9.30849e-08	0.272727
STAT2	BIOCARTA_IL6_PATHWAY	621	6	22	3.83843e-05	0.00037751	0.272727
SP1	BIOCARTA_IL6_PATHWAY	3395	13	22	8.26128e-06	0.000104602	0.590909
CEBPB	BIOCARTA_IL6_PATHWAY	590	7	22	1.91922e-06	2.99578e-05	0.318182
MYC	BIOCARTA_IL6_PATHWAY	4048	11	22	0.00148757	0.00814926	0.5
STAT3	BIOCARTA_IL6_PATHWAY	668	14	22	4.44089e-16	4.80238e-14	0.636364
SRF	BIOCARTA_IL6_PATHWAY	912	5	22	0.00247203	0.0122304	0.227273
EGR1	BIOCARTA_IL6_PATHWAY	3195	9	22	0.00400716	0.017389	0.409091
STAT4	BIOCARTA_IL6_PATHWAY	295	6	22	5.36272e-07	9.6014e-06	0.272727
STAT6	BIOCARTA_IL6_PATHWAY	301	6	22	6.03293e-07	1.06838e-05	0.272727
STAT5B	BIOCARTA_IL6_PATHWAY	197	8	22	1.88006e-11	9.50047e-10	0.363636
ATF4	BIOCARTA_IL6_PATHWAY	617	5	22	0.000429251	0.00291945	0.227273
ATF1	BIOCARTA_IL6_PATHWAY	665	7	22	4.23881e-06	6.02993e-05	0.318182
STAT1	BIOCARTA_IL6_PATHWAY	947	10	22	1.73604e-08	4.49128e-07	0.454545
NR3C1	BIOCARTA_IL6_PATHWAY	460	5	22	0.000109802	0.000927657	0.227273
ESR1	BIOCARTA_IL6_PATHWAY	1837	7	22	0.00241809	0.0120503	0.318182
CREBBP	BIOCARTA_IL6_PATHWAY	221	6	22	9.79708e-08	2.11047e-06	0.272727
NFIC	BIOCARTA_IL6_PATHWAY	514	6	22	1.32121e-05	0.00015396	0.272727
TFAP2A	BIOCARTA_IL6_PATHWAY	3109	9	22	0.00331376	0.0152749	0.409091
ELK1	BIOCARTA_IL6_PATHWAY	809	7	22	1.52865e-05	0.000174009	0.318182
RELA	BIOCARTA_IL6_PATHWAY	722	9	22	2.74669e-08	6.60061e-07	0.409091
ABL1	BIOCARTA_IL6_PATHWAY	136	5	22	2.95237e-07	5.54287e-06	0.227273
NFKB1	BIOCARTA_IL6_PATHWAY	980	8	22	4.85428e-06	6.73003e-05	0.363636
JUN	BIOCARTA_IL6_PATHWAY	1845	9	22	6.67868e-05	0.000612061	0.409091
HIF1A	BIOCARTA_IL6_PATHWAY	824	6	22	0.000183317	0.001447	0.272727
EP300	BIOCARTA_IL6_PATHWAY	615	6	22	3.63527e-05	0.00035934	0.272727
FOS	BIOCARTA_IL6_PATHWAY	1191	10	22	1.51409e-07	3.05474e-06	0.454545
ETS1	REACTOME_CYTOKINE_SIGNALING_IN_IMMUNE_SYSTEM	9561	176	270	8.8219e-10	3e-08	0.651852
AR	REACTOME_CYTOKINE_SIGNALING_IN_IMMUNE_SYSTEM	6223	106	270	0.00130943	0.00726908	0.392593
FOXP3	REACTOME_CYTOKINE_SIGNALING_IN_IMMUNE_SYSTEM	4214	89	270	1.42541e-06	2.2938e-05	0.32963
SP1	REACTOME_CYTOKINE_SIGNALING_IN_IMMUNE_SYSTEM	3395	70	270	6.78277e-05	0.000619501	0.259259
STAT1	REACTOME_CYTOKINE_SIGNALING_IN_IMMUNE_SYSTEM	947	58	270	0	0	0.214815
NFKB1	REACTOME_CYTOKINE_SIGNALING_IN_IMMUNE_SYSTEM	980	56	270	0	0	0.207407
ETS1	REACTOME_PROTEIN_FOLDING	9561	40	53	2.12399e-05	0.000229689	0.754717
GATA1	REACTOME_PROTEIN_FOLDING	4075	19	53	0.00524341	0.0215434	0.358491
USF1	REACTOME_PROTEIN_FOLDING	3509	18	53	0.00238981	0.0119204	0.339623
MXI1	REACTOME_PROTEIN_FOLDING	2604	13	53	0.0141083	0.0436655	0.245283
MYC	REACTOME_PROTEIN_FOLDING	4048	25	53	6.77224e-06	8.88774e-05	0.471698
EGR1	REACTOME_PROTEIN_FOLDING	3195	16	53	0.00578927	0.0234652	0.301887
MAX	REACTOME_PROTEIN_FOLDING	4502	19	53	0.0154791	0.046446	0.358491
YY1	REACTOME_PROTEIN_FOLDING	2213	14	53	0.00121805	0.00684868	0.264151
CLEC5A	REACTOME_PROTEIN_FOLDING	2599	13	53	0.0138965	0.0433832	0.245283
GABPA	REACTOME_PROTEIN_FOLDING	3220	15	53	0.0148495	0.0454651	0.283019
