# Supplementary material for: A three‐tiered integrative analysis of transcriptional data reveals the shared pathways related to heart failure from different aetiologies
Source: J Cell Mol Med. 2020 Jul 8;24(16):9085–96. doi: 10.1111/jcmm.15544 (PMC7417717; doi:10.1111/jcmm.15544)
Supplement: Supplementary file 7 — Table S6 [file JCMM-24-9085-s007.xlsx]

## Sheet: Sheet1
#Supplemental table S6. The top 10 TFs with the highest number of target pathways
TF	Full name	Degreen	Target pathways
ETS1	ETS Proto-Oncogene 1	14	PID_IL6_7_PATHWAY, KEGG_MAPK_SIGNALING_PATHWAY, PID_AP1_PATHWAY, REACTOME_TRANSLATION, REACTOME_TCA_CYCLE_AND_RESPIRATORY_ELECTRON_TRANSPORT, PID_PDGFRB_PATHWAY, REACTOME_METABOLISM_OF_MRNA, REACTOME_DIABETES_PATHWAYS, KEGG_SPLICEOSOME, REACTOME_SIGNALING_BY_TGF_BETA_RECEPTOR_COMPLEX, KEGG_VALINE_LEUCINE_AND_ISOLEUCINE_DEGRADATION, BIOCARTA_IL6_PATHWAY, REACTOME_CYTOKINE_SIGNALING_IN_IMMUNE_SYSTE…
MYC	MYC Proto-Oncogene	12	KEGG_MAPK_SIGNALING_PATHWAY, PID_AP1_PATHWAY, REACTOME_TRANSLATION, REACTOME_TCA_CYCLE_AND_RESPIRATORY_ELECTRON_TRANSPORT, PID_PDGFRB_PATHWAY, REACTOME_METABOLISM_OF_MRNA, REACTOME_DIABETES_PATHWAYS, KEGG_SPLICEOSOME, REACTOME_SIGNALING_BY_TGF_BETA_RECEPTOR_COMPLEX,REACTOME_PROTEIN_FOLDING, KEGG_VALINE_LEUCINE_AND_ISOLEUCINE_DEGRADATION, BIOCARTA_IL6_PATHWAY
SP1	Specific Protein 1	9	PID_IL6_7_PATHWAY, KEGG_MAPK_SIGNALING_PATHWAY, PID_AP1_PATHWAY, KEGG_NOD_LIKE_RECEPTOR_SIGNALING_PATHWAY, PID_PDGFRB_PATHWAY, REACTOME_DIABETES_PATHWAYS, REACTOME_SIGNALING_BY_TGF_BETA_RECEPTOR_COMPLEX, BIOCARTA_IL6_PATHWAY, REACTOME_CYTOKINE_SIGNALING_IN_IMMUNE_SYSTEM
EGR1	Early Growth Response 1	8	KEGG_MAPK_SIGNALING_PATHWAY, PID_AP1_PATHWAY, PID_PDGFRB_PATHWAY, REACTOME_DIABETES_PATHWAYS, KEGG_SPLICEOSOME,REACTOME_PROTEIN_FOLDING, REACTOME_SIGNALING_BY_TGF_BETA_RECEPTOR_COMPLEX, BIOCARTA_IL6_PATHWAY,
NFKB1	Nuclear Factor Kappa B Subunit 1	8	PID_IL6_7_PATHWAY, KEGG_MAPK_SIGNALING_PATHWAY, PID_AP1_PATHWAY, PID_TOLL_ENDOGENOUS_PATHWAY, KEGG_NOD_LIKE_RECEPTOR_SIGNALING_PATHWAY, REACTOME_SIGNALING_BY_TGF_BETA_RECEPTOR_COMPLEX, BIOCARTA_IL6_PATHWAY, REACTOME_CYTOKINE_SIGNALING_IN_IMMUNE_SYSTEM
YY1	Yin And Yang 1	8	PID_IL6_7_PATHWAY, REACTOME_TRANSLATION, PID_PDGFRB_PATHWAY, REACTOME_METABOLISM_OF_MRNA, REACTOME_DIABETES_PATHWAYS, KEGG_SPLICEOSOME, REACTOME_SIGNALING_BY_TGF_BETA_RECEPTOR_COMPLEX, REACTOME_PROTEIN_FOLDING
AR	Androgen Receptor	8	PID_IL6_7_PATHWAY, KEGG_MAPK_SIGNALING_PATHWAY, PID_AP1_PATHWAY, PID_PDGFRB_PATHWAY, BIOCARTA_IL6_PATHWAY, NABA_CORE_MATRISOME, REACTOME_SIGNALING_BY_TGF_BETA_RECEPTOR_COMPLEX, REACTOME_CYTOKINE_SIGNALING_IN_IMMUNE_SYSTEM
TP53	Tumor Protein p53	7	PID_IL6_7_PATHWAY, PID_AP1_PATHWAY, PID_TOLL_ENDOGENOUS_PATHWAY, KEGG_NOD_LIKE_RECEPTOR_SIGNALING_PATHWAY, PID_PDGFRB_PATHWAY, REACTOME_SIGNALING_BY_TGF_BETA_RECEPTOR_COMPLEX, BIOCARTA_IL6_PATHWAY
TFAP2A	Transcription Factor AP-2 Alpha	7	KEGG_MAPK_SIGNALING_PATHWAY, PID_AP1_PATHWAY, PID_PDGFRB_PATHWAY, REACTOME_DIABETES_PATHWAYS, REACTOME_SIGNALING_BY_TGF_BETA_RECEPTOR_COMPLEX, BIOCARTA_IL6_PATHWAY, KEGG_SPLICEOSOME
JUN	Jun Proto-Oncogene	7	PID_IL6_7_PATHWAY, KEGG_MAPK_SIGNALING_PATHWAY, PID_AP1_PATHWAY, KEGG_NOD_LIKE_RECEPTOR_SIGNALING_PATHWAY, PID_PDGFRB_PATHWAY, REACTOME_SIGNALING_BY_TGF_BETA_RECEPTOR_COMPLEX, BIOCARTA_IL6_PATHWAY
